# Supplementary material for: (2,2′-Bipyridine-κ2 N,N′)bis­(4-formyl­benzoato-κO 1)copper(II)
Source: Acta Crystallogr Sect E Struct Rep Online. 2012 Jul 14;68(Pt 8):m1062–3. doi: 10.1107/S1600536812031066 (PMC3414126; doi:10.1107/S1600536812031066)
Supplement: Supplementary file 2 [file e-68-m1062-Isup2.hkl]

# 
# h,k,l, Fc-squared, Fo-squared, sigma(Fo-squared) and status flag 
# 
data_I
_shelx_title '  [Cu(bpy)(L)2] Qi2011073101-2  in C2/c' 
_shelx_refln_list_code          4 
_shelx_F_calc_maximum      326.93 
_exptl_crystal_F_000      1060.00 
_reflns_d_resolution_high  0.7719 
 
loop_ 
 _symmetry_equiv_pos_as_xyz 
 'x, y, z' 
 '-x, y, -z+1/2' 
 'x+1/2, y+1/2, z' 
 '-x+1/2, y+1/2, -z+1/2' 
 '-x, -y, -z' 
 'x, -y, z-1/2' 
 '-x+1/2, -y+1/2, -z' 
 'x+1/2, -y+1/2, z-1/2' 
 
_cell_length_a    11.9233 
_cell_length_b    10.9921 
_cell_length_c    18.2754 
_cell_angle_alpha  90.000 
_cell_angle_beta  100.110 
_cell_angle_gamma  90.000 
 
_shelx_F_squared_multiplier     1.000 
 
loop_ 
 _refln_index_h 
 _refln_index_k 
 _refln_index_l 
 _refln_F_squared_calc 
 _refln_F_squared_meas 
 _refln_F_squared_sigma 
 _refln_observed_status 
   2   0   0    23499.07    26057.92    286.82 o 
   4   0   0     7316.19     7254.75     97.63 o 
   6   0   0     1772.22     1833.97     51.64 o 
   8   0   0       26.94       30.84     25.96 o 
  10   0   0     1311.03     1394.38     70.95 o 
  12   0   0     1159.32     1286.32     87.13 o 
  14   0   0      370.52      172.91    141.29 o 
   3   1   0    56608.07    52888.78    493.43 o 
   5   1   0      514.14      401.71     17.33 o 
   7   1   0      186.67      134.24     21.72 o 
   9   1   0      671.33      727.57     31.62 o 
  11   1   0     1626.38     1791.43     53.73 o 
  13   1   0      792.00      811.33     91.33 o 
  15   1   0      122.32      163.14     50.53 o 
   0   2   0       52.24       66.59      9.35 o 
   2   2   0     3941.62     3343.45     40.85 o 
   4   2   0       16.13       40.41     10.74 o 
   6   2   0     2997.91     2698.89     47.59 o 
   8   2   0     1803.90     1867.28     41.80 o 
  10   2   0     1231.16     1330.72     57.58 o 
  12   2   0      223.63      212.87     33.53 o 
  14   2   0      188.72      140.24     70.39 o 
   1   3   0     3024.75     3583.59     52.18 o 
   3   3   0     9370.81     9549.00    113.99 o 
   5   3   0     5313.59     5583.99     67.86 o 
   7   3   0      728.92      863.05     28.35 o 
   9   3   0     1206.19     1326.14     53.24 o 
  11   3   0        8.28       -2.88     22.04 o 
  13   3   0       47.36       49.49     37.10 o 
   0   4   0     1879.95     1427.60     24.56 o 
   2   4   0     1762.81     1407.69     33.26 o 
   4   4   0     5130.30     4820.84     66.06 o 
   6   4   0     2248.16     2007.71     47.15 o 
   8   4   0      859.96      871.32     32.77 o 
  10   4   0       28.42       20.54     26.33 o 
  12   4   0      310.28      283.08    125.65 o 
  14   4   0       43.99       54.91     35.26 o 
   1   5   0       82.52       81.46     10.59 o 
   3   5   0      256.42      188.52     15.18 o 
   5   5   0      145.28      107.98     21.50 o 
   7   5   0      570.66      531.13     38.33 o 
   9   5   0      422.66      436.87     30.10 o 
  11   5   0      267.57      211.66     53.36 o 
  13   5   0       18.45       49.90     35.92 o 
   0   6   0       61.88      142.32     23.14 o 
   2   6   0       57.23       26.38     11.80 o 
   4   6   0        9.93       19.61     13.71 o 
   6   6   0      464.80      563.72     44.38 o 
   8   6   0        0.89        2.41     19.74 o 
  10   6   0       83.58       94.33     40.21 o 
  12   6   0       23.80        7.99     24.18 o 
   1   7   0     1000.67     1097.69     25.62 o 
   3   7   0      369.85      321.66     21.04 o 
   5   7   0       86.88       99.02     19.57 o 
   7   7   0      216.51      224.60     24.25 o 
   9   7   0       12.80       38.24     24.69 o 
  11   7   0        2.45       16.27     24.20 o 
  13   7   0        4.78       -5.03     54.11 o 
   0   8   0      527.05      551.01     35.15 o 
   2   8   0     1053.45     1025.71     38.17 o 
   4   8   0        0.06       -9.61     13.51 o 
   6   8   0      901.92      903.43     43.56 o 
   8   8   0      195.51      178.72     38.65 o 
  10   8   0        5.17      -12.49     20.37 o 
  12   8   0       10.12       -1.12     39.18 o 
   1   9   0      782.22      743.68     33.18 o 
   3   9   0      442.22      498.21     34.15 o 
   5   9   0      115.37      131.86     21.60 o 
   7   9   0        3.39        4.75     17.39 o 
   9   9   0       16.39       33.68     33.10 o 
  11   9   0       41.05       -2.57     51.25 o 
   0  10   0      155.37      194.29     35.07 o 
   2  10   0       76.80       44.46     19.07 o 
   4  10   0      317.26      288.68     31.12 o 
   6  10   0      181.42      183.87     29.58 o 
   8  10   0       20.73       54.27     29.32 o 
  10  10   0       73.12       -0.69     46.64 o 
   1  11   0        5.47       27.30     25.23 o 
   3  11   0      406.77      307.70     50.16 o 
   5  11   0      102.86       99.41     26.77 o 
   7  11   0      207.60      187.03     37.10 o 
   9  11   0       40.66      121.28    103.00 o 
   0  12   0      190.36      168.09     38.34 o 
   2  12   0      294.58      334.24     63.02 o 
   4  12   0      109.61      144.06     38.12 o 
   6  12   0      105.66       97.92     33.91 o 
   8  12   0       30.02       11.59     23.62 o 
   1  13   0      123.76      177.19     45.93 o 
   3  13   0      252.62      236.59     57.57 o 
   5  13   0      192.72      151.77     42.34 o 
   0  14   0      179.57      132.17     90.24 o 
   2  14   0       95.41      209.36     84.30 o 
 -15   1   1        0.05       -0.08     26.01 o 
 -13   1   1       39.69       28.44     27.83 o 
 -11   1   1       10.15       29.24     25.66 o 
  -9   1   1      584.41      709.36     35.34 o 
  -7   1   1      806.45      793.64     32.31 o 
  -5   1   1      113.08       80.14     15.29 o 
  -3   1   1      571.18      474.46     17.35 o 
   3   1   1     2644.94     3123.11     49.15 o 
   5   1   1       39.94        7.08      9.06 o 
   7   1   1     1354.11     1611.77     34.68 o 
   9   1   1       61.65       37.48     17.52 o 
  11   1   1       10.43       -8.25     17.14 o 
  13   1   1        0.50      -12.19     26.73 o 
  15   1   1       17.51       21.97     38.44 o 
 -14   2   1       10.81       36.56     29.54 o 
 -12   2   1      315.75      286.94     35.52 o 
 -10   2   1      317.85      375.69     42.66 o 
  -8   2   1      357.85      428.13     30.93 o 
  -6   2   1     2835.88     3150.18     50.86 o 
  -4   2   1     2859.58     3098.99     46.45 o 
  -2   2   1    10373.02     8677.53     78.49 o 
   0   2   1     6133.58     4926.85     29.14 o 
   2   2   1      321.39      506.96     14.96 o 
   4   2   1       25.59        8.14      8.34 o 
   6   2   1     3568.59     3667.31     52.32 o 
   8   2   1      690.03      772.14     27.98 o 
  10   2   1       33.20       73.38     25.86 o 
  12   2   1       47.18       24.20     21.88 o 
  14   2   1        0.46       46.03     40.06 o 
 -13   3   1        8.48       34.35     37.28 o 
 -11   3   1      804.02      885.71     57.99 o 
  -9   3   1     1861.93     1874.14     59.64 o 
  -7   3   1     2512.05     2410.31     46.76 o 
  -5   3   1     3916.48     3583.77     72.47 o 
  -3   3   1     3299.84     3723.10     59.92 o 
  -1   3   1       65.62       15.13      7.29 o 
   1   3   1       56.72      126.96     12.42 o 
   3   3   1       80.15       71.21     12.70 o 
   5   3   1     5225.29     5170.19     60.63 o 
   7   3   1     3253.45     3391.50     53.07 o 
   9   3   1      187.45      204.09     28.89 o 
  11   3   1      129.96      112.16     41.84 o 
  13   3   1        1.64       10.37     22.21 o 
 -14   4   1       89.74       34.99     37.23 o 
 -12   4   1       31.48        8.72     22.83 o 
 -10   4   1      175.80      189.11     35.81 o 
  -8   4   1     2249.08     2311.33     54.17 o 
  -6   4   1     3530.03     3329.49     58.38 o 
  -4   4   1     5180.96     4969.19     74.50 o 
  -2   4   1     2010.95     1712.95     36.44 o 
   0   4   1      757.87     1109.03     17.42 o 
   2   4   1     2530.08     2179.57     30.59 o 
   4   4   1     9604.03     9774.48    108.89 o 
   6   4   1     3939.56     3692.63     55.45 o 
   8   4   1     1202.41     1289.56     42.93 o 
  10   4   1       10.42        5.46     19.29 o 
  12   4   1       48.01       24.31     24.67 o 
  14   4   1       23.15       89.67     74.42 o 
 -13   5   1      196.66      119.21     84.60 o 
 -11   5   1       15.90        6.69     20.12 o 
  -9   5   1      554.54      569.48     38.11 o 
  -7   5   1     2888.16     3037.54     70.82 o 
  -5   5   1     1378.18     1570.04     44.64 o 
  -3   5   1     5390.35     6148.34     95.17 o 
  -1   5   1       16.06       15.10      8.77 o 
   1   5   1      473.19      628.60     18.17 o 
   3   5   1     9386.67    10110.57    152.42 o 
   5   5   1     8314.19     8880.46    112.56 o 
   7   5   1     1686.50     1868.13     56.17 o 
   9   5   1     1417.01     1602.92     48.59 o 
  11   5   1        2.32        5.44     15.63 o 
  13   5   1        8.28       -8.96     18.95 o 
 -12   6   1      102.80       47.45     32.95 o 
 -10   6   1     1367.51     1483.41     66.84 o 
  -8   6   1     2691.84     2752.35     79.31 o 
  -6   6   1     1766.14     1788.51     48.98 o 
  -4   6   1     1128.25     1033.88     33.30 o 
  -2   6   1     2175.25     1897.98     39.67 o 
   0   6   1     2722.73     2376.52     37.66 o 
   2   6   1     2261.83     1948.29     30.81 o 
   4   6   1     2017.64     1829.85     38.96 o 
   6   6   1     3567.39     3884.07     59.41 o 
   8   6   1     1604.22     1806.88     58.81 o 
  10   6   1      870.48     1031.69     54.73 o 
  12   6   1      283.57      166.11    109.26 o 
 -13   7   1      116.27       12.63     61.90 o 
 -11   7   1      918.52     1068.96     61.17 o 
  -9   7   1      185.33      213.82     34.82 o 
  -7   7   1      999.38     1142.20     54.31 o 
  -5   7   1     3168.43     3330.72     57.25 o 
  -3   7   1      975.82      955.91     33.37 o 
  -1   7   1     4513.21     4647.33     57.13 o 
   1   7   1     5506.47     5580.65     56.90 o 
   3   7   1     4589.98     4521.83     60.25 o 
   5   7   1      858.91      908.25     34.34 o 
   7   7   1     1472.59     1587.63     42.25 o 
   9   7   1      358.87      390.23     27.57 o 
  11   7   1      330.43       14.81     25.35 o 
  13   7   1      208.64      211.26    180.48 o 
 -12   8   1      149.85        5.19     74.56 o 
 -10   8   1      400.48      414.48    102.12 o 
  -8   8   1      255.28      226.06     37.65 o 
  -6   8   1       60.12       36.08     22.11 o 
  -4   8   1      646.99      787.04     32.25 o 
  -2   8   1     1551.08     1783.62     40.94 o 
   0   8   1     8470.78     9248.82    105.46 o 
   2   8   1     6056.14     6503.04     79.44 o 
   4   8   1     1571.18     1680.66     43.81 o 
   6   8   1     1463.14     1609.20     49.62 o 
   8   8   1       85.08       96.35     21.85 o 
  10   8   1      325.24      302.77     62.94 o 
  12   8   1      178.33        3.95     46.84 o 
 -11   9   1      189.16      105.31     42.50 o 
  -9   9   1      235.55      208.99     39.63 o 
  -7   9   1      264.30      189.83     41.45 o 
  -5   9   1       29.48       47.14     19.50 o 
  -3   9   1      371.35      358.82     29.69 o 
  -1   9   1     2290.07     2249.41     69.01 o 
   1   9   1     1248.31     1188.98     34.64 o 
   3   9   1     1579.90     1632.76     48.93 o 
   5   9   1     1227.29     1298.91     39.05 o 
   7   9   1       64.48       99.90     24.53 o 
   9   9   1      383.40      371.32     71.07 o 
  11   9   1       69.84        0.00     39.64 o 
 -10  10   1      108.37       86.40     34.79 o 
  -8  10   1      127.54      148.26     44.18 o 
  -6  10   1      666.56      652.66     82.89 o 
  -4  10   1      726.79      773.37     36.30 o 
  -2  10   1      384.12      398.87     38.09 o 
   0  10   1       12.81        9.54     14.18 o 
   2  10   1      513.23      549.86     38.99 o 
   4  10   1       72.44       78.63     25.35 o 
   6  10   1      154.68      139.27     27.09 o 
   8  10   1      348.48      281.35     59.83 o 
  10  10   1       13.73       24.29     72.13 o 
  -9  11   1      119.42      122.23     38.28 o 
  -7  11   1      101.97       82.51     32.07 o 
  -5  11   1      176.64      234.88     35.83 o 
  -3  11   1      246.42      284.75     31.19 o 
  -1  11   1      382.11      479.50     40.14 o 
   1  11   1      152.62      139.80     25.95 o 
   3  11   1        2.15       22.74     20.08 o 
   5  11   1       69.70       76.87     23.43 o 
   7  11   1       45.11       24.27     25.56 o 
   9  11   1       49.01       48.98     66.05 o 
  -8  12   1       24.85       40.37     30.93 o 
  -6  12   1       23.51       17.84     26.51 o 
  -4  12   1      122.12      131.31     27.53 o 
  -2  12   1      151.78      154.65     37.64 o 
   0  12   1       17.03        5.70     31.12 o 
   2  12   1       27.26       20.84     20.62 o 
   4  12   1       68.82       49.44     25.70 o 
   6  12   1        0.65       21.20     24.94 o 
   8  12   1       37.33        5.68     35.50 o 
  -5  13   1        1.43       31.27     25.71 o 
  -3  13   1        7.28       49.95     35.33 o 
  -1  13   1       26.03       44.32     32.17 o 
   1  13   1        7.39       21.32     49.65 o 
   3  13   1       16.10       18.94     31.26 o 
   5  13   1        0.45       18.79     32.80 o 
  -2  14   1        0.33       10.32     42.57 o 
   0  14   1       55.65      124.37     95.64 o 
   2  14   1        2.71       69.61     92.98 o 
 -14   0   2        1.98       43.32     52.65 o 
 -12   0   2      418.45      458.89     68.57 o 
 -10   0   2     1943.35     2015.49     89.45 o 
  -8   0   2     2133.57     1965.77     63.08 o 
  -6   0   2     5099.02     5408.56    120.70 o 
  -4   0   2     4772.81     5238.00     93.06 o 
  -2   0   2      374.02      648.55     22.59 o 
   2   0   2    36107.11    37620.36    430.85 o 
   4   0   2      265.20      293.97     16.41 o 
   6   0   2     1178.14     1237.49     39.18 o 
   8   0   2      268.23      274.24     27.90 o 
  10   0   2     1607.50     1754.48     74.02 o 
  12   0   2      915.73     1096.31     96.37 o 
  14   0   2       96.14       53.35     56.97 o 
 -15   1   2       81.66      195.70     53.92 o 
 -13   1   2      175.06      165.54     39.25 o 
 -11   1   2      883.11      963.87     58.84 o 
  -9   1   2      228.69      309.52     30.61 o 
  -7   1   2     1658.03     1539.19     43.68 o 
  -5   1   2    15597.15    13906.49    139.97 o 
  -3   1   2      348.25      170.85     15.41 o 
  -1   1   2    25142.32    21950.66    189.30 o 
   1   1   2    39497.34    37715.80    322.89 o 
   3   1   2     5010.58     4218.75     40.32 o 
   5   1   2     2518.94     2185.06     30.05 o 
   7   1   2     3785.25     3744.42     68.72 o 
   9   1   2     1452.26     1587.83     41.63 o 
  11   1   2      811.83      934.22     49.56 o 
  13   1   2      641.01      638.31     46.84 o 
 -14   2   2      286.62      191.66     74.79 o 
 -12   2   2      100.81      112.57     34.11 o 
 -10   2   2      573.96      618.89     36.89 o 
  -8   2   2     3405.63     3467.78     62.56 o 
  -6   2   2     8389.41     8189.43    100.32 o 
  -4   2   2     5921.05     5553.92     67.32 o 
  -2   2   2    96526.72    99965.63   1049.28 o 
   0   2   2     4514.52     3845.95     32.78 o 
   2   2   2      952.76      736.91     12.44 o 
   4   2   2    11789.40    10948.18     96.25 o 
   6   2   2     2012.23     1808.72     29.08 o 
   8   2   2     2316.16     2288.57     45.45 o 
  10   2   2     2212.63     2298.10     53.66 o 
  12   2   2      864.14      938.75     46.81 o 
  14   2   2      170.03      108.87     65.50 o 
 -15   3   2       86.36      151.10     71.57 o 
 -13   3   2      169.39      195.23     58.55 o 
 -11   3   2       12.76       32.49     25.43 o 
  -9   3   2      791.34      910.47     50.65 o 
  -7   3   2     3082.40     3271.79     58.62 o 
  -5   3   2    13512.03    13876.20    152.51 o 
  -3   3   2    18334.22    19370.99    223.86 o 
  -1   3   2       16.13       52.08      9.07 o 
   1   3   2     8654.93     9327.67     70.11 o 
   3   3   2       36.37       72.90      8.04 o 
   5   3   2      378.25      334.12     20.66 o 
   7   3   2     1266.56     1191.76     27.72 o 
   9   3   2     1339.04     1285.70     41.23 o 
  11   3   2      591.11      599.14     40.17 o 
  13   3   2       15.32       31.01     27.50 o 
 -14   4   2       32.12       38.84     34.74 o 
 -12   4   2      171.33       86.84     36.31 o 
 -10   4   2        5.38       28.66     24.87 o 
  -8   4   2      979.17      944.44     41.60 o 
  -6   4   2     2326.99     2152.66     48.07 o 
  -4   4   2     2918.28     2701.22     53.05 o 
  -2   4   2    10064.81     9121.37     92.70 o 
   0   4   2       62.89      207.07     10.01 o 
   2   4   2      600.31      835.98     18.23 o 
   4   4   2     3826.88     3466.98     51.64 o 
   6   4   2      650.32      553.68     22.34 o 
   8   4   2     1043.98      977.83     32.44 o 
  10   4   2       63.29       87.36     19.33 o 
  12   4   2       23.64        4.12     16.14 o 
  14   4   2       75.99       21.94     43.45 o 
 -13   5   2       11.05       -1.52     20.27 o 
 -11   5   2      488.25      440.43    106.18 o 
  -9   5   2     1424.56     1431.41     66.53 o 
  -7   5   2      609.89      668.86     55.05 o 
  -5   5   2     2654.92     2374.49     57.47 o 
  -3   5   2       92.12      145.36     14.49 o 
  -1   5   2      287.97      431.22     14.70 o 
   1   5   2     2552.59     2354.20     37.74 o 
   3   5   2      224.86      219.93     13.67 o 
   5   5   2      193.31      222.53     20.03 o 
   7   5   2      322.18      355.34     24.59 o 
   9   5   2      194.55      148.92     50.55 o 
  11   5   2      188.36       71.29     51.97 o 
  13   5   2        2.67       13.49     48.53 o 
 -12   6   2      140.27       61.04     59.58 o 
 -10   6   2      332.01      307.83     42.75 o 
  -8   6   2     1131.32     1195.41     56.48 o 
  -6   6   2      558.36      590.31     44.26 o 
  -4   6   2       33.91       51.97     14.92 o 
  -2   6   2     1678.53     1848.55     37.33 o 
   0   6   2       77.45       51.25     10.67 o 
   2   6   2       30.17       76.21     14.05 o 
   4   6   2      124.32      127.97     14.72 o 
   6   6   2      896.50     1021.81     35.34 o 
   8   6   2        3.67      -11.66     12.81 o 
  10   6   2       95.60       23.57     25.79 o 
  12   6   2       96.21      128.88     60.50 o 
 -13   7   2        8.90       -0.04     33.04 o 
 -11   7   2       34.76       29.95     36.69 o 
  -9   7   2      109.39      113.38     39.12 o 
  -7   7   2        6.62      -11.88     24.08 o 
  -5   7   2      960.38      867.24     40.62 o 
  -3   7   2        0.94       -2.66     12.22 o 
  -1   7   2      718.80      684.66     27.86 o 
   1   7   2     1242.71     1098.78     27.79 o 
   3   7   2      106.65       50.76     33.76 o 
   5   7   2       13.31       10.61     13.89 o 
   7   7   2       12.48       30.37     20.15 o 
   9   7   2        0.46        2.38     10.63 o 
  11   7   2       39.21        6.91     34.34 o 
 -12   8   2       85.18       36.06     40.99 o 
 -10   8   2        5.22       20.72     27.96 o 
  -8   8   2       20.02        6.50     18.64 o 
  -6   8   2      523.36      462.01     31.42 o 
  -4   8   2       99.23      161.78     24.54 o 
  -2   8   2      151.26      140.01     25.69 o 
   0   8   2       89.41       86.09     17.02 o 
   2   8   2       15.30       24.13     13.46 o 
   4   8   2        0.13       -4.74     11.99 o 
   6   8   2       14.83       11.98     19.93 o 
   8   8   2       12.45        7.27     18.99 o 
  10   8   2        2.16       47.59     43.14 o 
  12   8   2        7.65        4.21     55.20 o 
 -11   9   2       34.10       20.72     34.30 o 
  -9   9   2      108.18       91.69     35.60 o 
  -7   9   2       19.43       12.27     21.04 o 
  -5   9   2      464.31      492.96     33.86 o 
  -3   9   2      436.05      460.16     37.94 o 
  -1   9   2      760.76      799.12     37.71 o 
   1   9   2      913.62      893.84     30.40 o 
   3   9   2       19.54        8.20     14.86 o 
   5   9   2       31.01       37.21     18.47 o 
   7   9   2       53.64       37.71     19.93 o 
   9   9   2       24.03       78.60     27.28 o 
  11   9   2       26.31       -2.29     44.42 o 
 -10  10   2        0.81       62.29     37.95 o 
  -8  10   2       79.96      109.22     43.12 o 
  -6  10   2      179.04      198.21     33.75 o 
  -4  10   2     1134.44     1223.10     45.59 o 
  -2  10   2       68.32       92.16     29.59 o 
   0  10   2       36.04       30.19     15.48 o 
   2  10   2        9.23       28.66     15.61 o 
   4  10   2      256.40      152.74     33.41 o 
   6  10   2       42.47       63.37     23.85 o 
   8  10   2       44.43       68.92     23.12 o 
  10  10   2        9.19      -56.86     64.72 o 
  -9  11   2       14.05       67.33     39.34 o 
  -7  11   2      323.89      275.60     45.52 o 
  -5  11   2      349.46      291.16     47.84 o 
  -3  11   2      189.91      170.13     25.71 o 
  -1  11   2      164.75      145.99     34.35 o 
   1  11   2      127.90       66.65     27.06 o 
   3  11   2        2.84        4.87     22.61 o 
   5  11   2      108.74       72.59     22.48 o 
   7  11   2      115.96      121.73     35.74 o 
   9  11   2       79.11       56.92     82.67 o 
  -8  12   2       61.78       83.77     32.27 o 
  -6  12   2      160.24      170.24     39.15 o 
  -4  12   2      190.35      177.62     28.74 o 
  -2  12   2      212.24      272.34     43.71 o 
   0  12   2       63.69      122.23     34.51 o 
   2  12   2      105.83       40.65     27.48 o 
   4  12   2      357.65      301.91     51.13 o 
   6  12   2      102.97       42.80     35.54 o 
  -5  13   2       74.66       92.92     36.18 o 
  -3  13   2      207.03      357.43     41.54 o 
  -1  13   2       55.89       95.00     38.27 o 
   1  13   2      119.25      142.89     69.43 o 
   3  13   2      116.79       30.85     37.34 o 
   5  13   2      163.39      134.92     42.91 o 
  -2  14   2       58.62      101.55     47.91 o 
   0  14   2       90.10      185.76     66.05 o 
   2  14   2       86.74      198.10     82.40 o 
 -15   1   3       44.31       80.64     39.33 o 
 -13   1   3       52.69       75.16     36.47 o 
 -11   1   3      126.65      108.14     28.54 o 
  -9   1   3        1.38       10.34     19.30 o 
  -7   1   3      192.43      334.38     31.44 o 
  -5   1   3        5.16       -2.13     10.69 o 
  -3   1   3       65.99       18.91     11.13 o 
  -1   1   3     2483.85     1925.34     24.88 o 
   1   1   3    87498.71   106021.47   2809.08 o 
   3   1   3      267.94      356.49     13.13 o 
   5   1   3     1239.06     1168.35     19.10 o 
   7   1   3      191.19      214.61     16.07 o 
   9   1   3        1.38      -11.86     14.95 o 
  11   1   3       93.96      114.48     31.41 o 
  13   1   3       16.23       10.51     26.66 o 
 -14   2   3       26.53      108.80     69.56 o 
 -12   2   3      346.90      345.98     42.06 o 
 -10   2   3      708.28      807.91     45.17 o 
  -8   2   3      232.51      299.53     32.77 o 
  -6   2   3     2252.54     2356.97     48.32 o 
  -4   2   3     3703.47     4319.98     63.33 o 
  -2   2   3    32756.11    33800.57    325.43 o 
   0   2   3     1617.91     2046.85     23.56 o 
   2   2   3     1043.26     1237.46     25.78 o 
   4   2   3      699.02      752.93     12.48 o 
   6   2   3       32.32       33.52      9.18 o 
   8   2   3       67.81       86.44     15.69 o 
  10   2   3       46.36       57.41     17.86 o 
  12   2   3      261.30      118.60     65.26 o 
  14   2   3       45.98       14.37     28.70 o 
 -15   3   3       47.42      129.70     58.35 o 
 -13   3   3      134.19      128.83     37.24 o 
 -11   3   3      223.67      201.68     39.04 o 
  -9   3   3     2643.30     2754.66     64.73 o 
  -7   3   3      580.14      604.15     37.95 o 
  -5   3   3     6728.80     6926.96     94.94 o 
  -3   3   3     2430.67     1965.98     41.23 o 
  -1   3   3       67.89      124.79      7.09 o 
   1   3   3     4512.96     4049.28     39.54 o 
   3   3   3     1351.56     1160.42     19.71 o 
   5   3   3      464.31      622.34     27.01 o 
   7   3   3     1695.61     1685.28     32.16 o 
   9   3   3      515.77      534.67     34.72 o 
  11   3   3      212.55      246.41     36.55 o 
  13   3   3        2.32       24.76     30.42 o 
 -14   4   3      231.50      125.40     77.76 o 
 -12   4   3      295.97      221.45     52.51 o 
 -10   4   3       73.41       76.93     29.04 o 
  -8   4   3      599.46      596.66     39.00 o 
  -6   4   3     1919.22     1723.41     50.15 o 
  -4   4   3     3749.54     3744.78     66.31 o 
  -2   4   3     3349.55     3007.49     41.33 o 
   0   4   3     2151.93     1624.55     27.63 o 
   2   4   3       34.39       15.89      9.09 o 
   4   4   3     6890.85     6824.33     64.34 o 
   6   4   3     3791.30     4282.73     72.49 o 
   8   4   3      659.63      779.55     30.37 o 
  10   4   3      371.87      494.16     38.20 o 
  12   4   3       16.53        8.40     20.33 o 
  14   4   3       10.35       52.02     54.21 o 
 -13   5   3      297.31       70.75     63.45 o 
 -11   5   3      283.29      240.57     53.44 o 
  -9   5   3        5.14        4.98     19.31 o 
  -7   5   3     3477.40     3530.77     74.04 o 
  -5   5   3      160.02      200.91     27.52 o 
  -3   5   3    11239.44    11801.09    125.71 o 
  -1   5   3    11674.33    12477.76    110.30 o 
   1   5   3     2210.77     2448.00     26.96 o 
   3   5   3     3907.26     4094.79     55.52 o 
   5   5   3     3987.37     4457.34     56.14 o 
   7   5   3      782.30      853.92     69.47 o 
   9   5   3      167.98      229.08     27.65 o 
  11   5   3       45.86       44.92     23.02 o 
  13   5   3      104.46       93.60     49.28 o 
 -14   6   3      122.26       18.23    116.68 o 
 -12   6   3      147.45       45.36     38.62 o 
 -10   6   3      612.00      667.91     56.66 o 
  -8   6   3      111.05      156.13     45.65 o 
  -6   6   3      601.72      641.85     38.01 o 
  -4   6   3     1358.55     1254.70     43.13 o 
  -2   6   3      526.87      398.94     18.28 o 
   0   6   3     9637.99     9238.25    109.79 o 
   2   6   3     6720.59     6293.08     78.27 o 
   4   6   3     1484.03     1440.08     31.61 o 
   6   6   3      197.98      214.94     16.57 o 
   8   6   3      294.67      343.46     17.81 o 
  10   6   3      680.41      641.21    129.20 o 
  12   6   3      207.79      289.79     96.70 o 
 -13   7   3      157.68       29.77     48.00 o 
 -11   7   3      195.75      125.57     58.81 o 
  -9   7   3      703.51      836.40     53.18 o 
  -7   7   3       99.19      106.59     32.39 o 
  -5   7   3        8.11        9.31     14.06 o 
  -3   7   3      858.58      800.81     27.83 o 
  -1   7   3     2592.08     2574.39     57.87 o 
   1   7   3     3464.01     3715.49     49.34 o 
   3   7   3     5007.91     5200.56     84.38 o 
   5   7   3      897.15      871.53     30.72 o 
   7   7   3      497.04      588.21     31.16 o 
   9   7   3       87.80       31.26     26.01 o 
  11   7   3       95.09        6.44     35.30 o 
 -12   8   3      233.06       41.69     58.31 o 
 -10   8   3      353.93      293.71     99.86 o 
  -8   8   3      220.88      253.66     37.81 o 
  -6   8   3      384.57      516.46     35.21 o 
  -4   8   3       41.84       81.78     20.11 o 
  -2   8   3      827.19      981.48     30.28 o 
   0   8   3     3773.40     4068.44     54.87 o 
   2   8   3     4733.53     5072.17     66.88 o 
   4   8   3     1233.30     1373.21     40.72 o 
   6   8   3      420.16      492.06     24.99 o 
   8   8   3       77.80       77.48     16.50 o 
  10   8   3       24.69       24.53     39.82 o 
  12   8   3      124.75        3.26     57.01 o 
 -11   9   3      144.33      142.95     64.21 o 
  -9   9   3      387.87      281.61     95.90 o 
  -7   9   3      531.49      592.39     84.40 o 
  -5   9   3      653.89      670.08     41.94 o 
  -3   9   3      452.42      506.91     26.35 o 
  -1   9   3      345.07      344.69     30.41 o 
   1   9   3     2580.08     2630.85     41.97 o 
   3   9   3      366.07      354.87     37.34 o 
   5   9   3     1096.26     1192.71     49.97 o 
   7   9   3      332.33      232.76     60.38 o 
   9   9   3      127.12      140.75     52.77 o 
  11   9   3      107.04      117.86    160.43 o 
 -10  10   3       97.64       59.48     42.96 o 
  -8  10   3      164.04      102.02     32.16 o 
  -6  10   3      482.81      473.06     47.83 o 
  -4  10   3      448.31      566.98     40.63 o 
  -2  10   3     1083.75     1069.96     60.26 o 
   0  10   3      126.15      155.36     31.90 o 
   2  10   3       34.30       41.50     14.21 o 
   4  10   3     1264.89     1181.50     42.44 o 
   6  10   3      289.59      227.40     36.55 o 
   8  10   3      264.19      210.20     95.74 o 
  10  10   3       59.70      127.04    111.66 o 
  -9  11   3       44.52       77.02     39.15 o 
  -7  11   3      153.18      143.48     32.04 o 
  -5  11   3      244.17      227.91     36.46 o 
  -3  11   3      498.60      552.28     45.62 o 
  -1  11   3      335.14      377.94     45.75 o 
   1  11   3      535.02      562.17     45.66 o 
   3  11   3      582.87      468.60     75.12 o 
   5  11   3        5.17       10.55     16.45 o 
   7  11   3      121.84      147.28     45.50 o 
   9  11   3       23.93       48.14     67.00 o 
  -8  12   3       44.93       15.24     30.34 o 
  -6  12   3      125.90       64.48     32.38 o 
  -4  12   3      203.15      162.66     40.36 o 
  -2  12   3      230.37      296.85     40.16 o 
   0  12   3      229.81      137.29     41.58 o 
   2  12   3        4.00       42.07     43.30 o 
   4  12   3       99.48       40.17     29.23 o 
   6  12   3       90.84       58.38     30.64 o 
  -5  13   3       40.31       26.65     31.01 o 
  -3  13   3       21.21       24.41     32.94 o 
  -1  13   3       10.56       62.01     32.46 o 
   1  13   3        0.37        5.91     49.68 o 
   3  13   3        0.90       27.47     54.13 o 
   5  13   3       19.20       29.44     30.76 o 
  -2  14   3        6.08       30.70     31.95 o 
   0  14   3        3.24       19.94     73.08 o 
 -14   0   4       41.89      163.00    126.70 o 
 -12   0   4       77.28       95.77     46.00 o 
 -10   0   4     3053.34     3358.23    120.59 o 
  -8   0   4     6384.78     6936.96    144.87 o 
  -6   0   4      913.05      824.39     58.34 o 
  -4   0   4     3077.81     3235.08     67.89 o 
  -2   0   4       33.49       25.30     16.08 o 
   0   0   4    10118.76    11071.09     94.08 o 
   2   0   4   106885.55   131576.78  10466.65 o 
   4   0   4     6857.34     6660.64     82.16 o 
   6   0   4     4512.01     4396.26     76.44 o 
   8   0   4     1053.87     1058.63     46.65 o 
  10   0   4      546.67      686.44     53.32 o 
  12   0   4      288.01      267.41    178.20 o 
  14   0   4      129.68       53.00     73.38 o 
 -15   1   4       16.84       87.54     44.90 o 
 -13   1   4      196.92      221.46     47.29 o 
 -11   1   4     1443.30     1506.46     67.26 o 
  -9   1   4     4016.79     4022.21     86.02 o 
  -7   1   4     5612.81     5265.48     82.75 o 
  -5   1   4     1345.73     1181.11     31.18 o 
  -3   1   4      308.68      164.24     17.01 o 
  -1   1   4     1711.19     1091.27     24.60 o 
   1   1   4       41.07       27.44      5.25 o 
   3   1   4     6442.28     5739.45     45.78 o 
   5   1   4     7218.89     6825.92     67.36 o 
   7   1   4     2734.80     2609.84     42.78 o 
   9   1   4      787.45      833.56     28.14 o 
  11   1   4      256.91      281.55     56.47 o 
  13   1   4      218.85      139.10     82.89 o 
 -14   2   4      110.80       96.75     41.32 o 
 -12   2   4      505.52      491.58     53.25 o 
 -10   2   4     1789.75     1899.89     64.82 o 
  -8   2   4     1670.27     1629.12     48.09 o 
  -6   2   4     4116.66     3881.90     68.11 o 
  -4   2   4     6839.03     5783.78     75.36 o 
  -2   2   4     7746.15     8489.58     94.60 o 
   0   2   4     1088.70      829.10     13.81 o 
   2   2   4      304.49      184.34     15.10 o 
   4   2   4     3470.54     3071.92     30.17 o 
   6   2   4     3034.35     2903.21     56.06 o 
   8   2   4     1102.48     1119.27     28.68 o 
  10   2   4      284.69      336.57     23.21 o 
  12   2   4      262.46      142.98     77.23 o 
  14   2   4       15.64      -14.32     34.71 o 
 -15   3   4       93.52      124.12     57.62 o 
 -13   3   4      260.40      237.37     45.71 o 
 -11   3   4       44.27       66.60     34.54 o 
  -9   3   4       95.99      117.08     33.28 o 
  -7   3   4     6545.19     6330.94     98.25 o 
  -5   3   4      532.05      626.48     30.74 o 
  -3   3   4     1895.16     1988.52     39.87 o 
  -1   3   4    28794.40    29227.25    322.62 o 
   1   3   4     1847.27     2027.67     28.25 o 
   3   3   4     6273.48     6877.86     93.42 o 
   5   3   4     6205.96     6623.53     74.60 o 
   7   3   4     2750.05     2714.17     51.72 o 
   9   3   4      690.78      699.68     29.21 o 
  11   3   4       28.11       25.93     16.72 o 
  13   3   4        1.00       -0.84     35.22 o 
 -14   4   4       90.45      181.91     62.68 o 
 -12   4   4      263.81      141.22     68.68 o 
 -10   4   4      615.91      605.71     58.15 o 
  -8   4   4      439.10      428.73     34.28 o 
  -6   4   4     2316.10     2081.57     49.77 o 
  -4   4   4    21036.68    20033.58    251.18 o 
  -2   4   4    14087.58    12699.88    132.69 o 
   0   4   4       31.74      111.52     10.73 o 
   2   4   4     3087.76     2741.96     38.05 o 
   4   4   4     6095.38     6058.74     99.24 o 
   6   4   4     1759.58     1728.73     79.73 o 
   8   4   4     1033.57      992.19     30.40 o 
  10   4   4     1131.26     1023.93     37.14 o 
  12   4   4        1.08       40.25     40.13 o 
 -13   5   4       70.77       52.05     34.59 o 
 -11   5   4       62.05       47.76     29.00 o 
  -9   5   4     1470.83     1542.25     60.92 o 
  -7   5   4     4556.32     4324.48     81.87 o 
  -5   5   4     2831.56     2883.59     73.62 o 
  -3   5   4     1127.68     1122.63     27.02 o 
  -1   5   4     5496.82     5350.11     53.33 o 
   1   5   4     1383.58     1300.02     16.34 o 
   3   5   4      551.61      663.12     21.66 o 
   5   5   4       10.51       18.68     12.53 o 
   7   5   4     1091.21     1052.52     38.13 o 
   9   5   4      712.92      591.24     61.28 o 
  11   5   4      462.57      402.14    157.45 o 
  13   5   4      146.56      120.15     60.98 o 
 -14   6   4        0.14       55.45     64.89 o 
 -12   6   4       32.67       18.91     29.16 o 
 -10   6   4      184.05      112.72     52.93 o 
  -8   6   4      148.37      123.30     35.99 o 
  -6   6   4      284.01      372.08     43.93 o 
  -4   6   4     1976.61     2050.26     43.13 o 
  -2   6   4      166.41      226.13     13.81 o 
   0   6   4     1379.04     1610.94     32.16 o 
   2   6   4      288.86      315.00     12.84 o 
   4   6   4       14.09       20.02     12.55 o 
   6   6   4        2.40       -4.61      9.25 o 
   8   6   4      195.86      134.49     20.38 o 
  10   6   4        0.55      -10.85     13.10 o 
  12   6   4      134.73      115.86     53.45 o 
 -13   7   4        7.33       -7.74     36.64 o 
 -11   7   4        1.10       -1.08     31.77 o 
  -9   7   4       29.31       19.00     30.36 o 
  -7   7   4      605.83      658.44     41.10 o 
  -5   7   4      256.81      314.55     27.99 o 
  -3   7   4      330.99      277.27     18.18 o 
  -1   7   4      424.47      346.66     33.77 o 
   1   7   4      498.19      481.29     15.56 o 
   3   7   4       19.75        9.95     13.32 o 
   5   7   4        2.83       14.87     13.58 o 
   7   7   4       25.50       23.13      9.64 o 
   9   7   4       12.53        2.08      6.67 o 
  11   7   4        1.17      -18.21     50.76 o 
 -12   8   4        0.01        2.99     35.12 o 
 -10   8   4       71.58       29.79     40.57 o 
  -8   8   4        0.41       23.36     24.39 o 
  -6   8   4      162.96      155.75     28.39 o 
  -4   8   4       17.85       18.88     15.08 o 
  -2   8   4        3.01       11.67     13.86 o 
   0   8   4       17.01       39.88     20.44 o 
   2   8   4       31.78       31.16     12.38 o 
   4   8   4      256.43      237.36     28.99 o 
   6   8   4       43.41       61.16     19.62 o 
   8   8   4        7.86        5.22      8.08 o 
  10   8   4       18.20       48.28     55.40 o 
 -11   9   4        0.98        5.17     31.15 o 
  -9   9   4      274.99      159.41     48.60 o 
  -7   9   4       59.48       71.98     26.29 o 
  -5   9   4        8.33       -1.31     15.30 o 
  -3   9   4       19.94       24.54     18.05 o 
  -1   9   4        4.90        0.47     17.09 o 
   1   9   4     1481.33     1482.47     47.95 o 
   3   9   4      268.79      256.27     21.09 o 
   5   9   4       46.82       49.75     17.26 o 
   7   9   4       27.27        2.87     17.98 o 
   9   9   4        0.20      -11.57     41.49 o 
  11   9   4        4.16       -0.91     61.07 o 
 -10  10   4       93.95       99.20     48.34 o 
  -8  10   4      143.69       89.40     37.23 o 
  -6  10   4      195.66      169.32     34.25 o 
  -4  10   4      280.19      302.75     31.89 o 
  -2  10   4      540.83      603.50     56.99 o 
   0  10   4       26.66       16.84     20.01 o 
   2  10   4      255.19      287.43     36.95 o 
   4  10   4      278.55      131.70     58.02 o 
   6  10   4      152.03      138.89     22.01 o 
   8  10   4      148.53      198.79     89.14 o 
  10  10   4       25.04       20.05    132.17 o 
  -9  11   4       66.38      137.19     45.56 o 
  -7  11   4      131.43       77.09     29.28 o 
  -5  11   4      629.46      559.77     90.89 o 
  -3  11   4      301.81      300.96     37.49 o 
  -1  11   4      173.27      128.55     34.00 o 
   1  11   4        6.22       22.75     27.40 o 
   3  11   4       49.83        9.53     17.72 o 
   5  11   4      126.43       50.14     27.65 o 
   7  11   4      226.27      225.58     61.84 o 
  -8  12   4      110.61       59.63     32.66 o 
  -6  12   4      186.68      177.12     54.03 o 
  -4  12   4      199.04      188.67     40.56 o 
  -2  12   4       57.34      106.37     40.12 o 
   0  12   4      195.90      208.18     50.52 o 
   2  12   4        1.28       42.31     72.92 o 
   4  12   4        1.24       15.71     26.89 o 
   6  12   4      188.93      131.97     64.96 o 
  -5  13   4       52.68      146.28     41.09 o 
  -3  13   4      204.28      235.05     46.00 o 
  -1  13   4       77.86      179.38     41.98 o 
   1  13   4       29.45       26.09     33.68 o 
   3  13   4       98.45       58.96     78.85 o 
   5  13   4       55.49       46.91     58.91 o 
   0  14   4       67.32      130.21     64.64 o 
 -15   1   5        8.75       13.19     36.31 o 
 -13   1   5       33.17       64.28     40.39 o 
 -11   1   5       30.95       25.26     25.90 o 
  -9   1   5      108.81       83.51     28.60 o 
  -7   1   5        9.85      -18.31     21.38 o 
  -5   1   5      945.91     1284.91     34.32 o 
  -3   1   5     4470.39     3642.74     54.84 o 
  -1   1   5      861.19     1143.85     27.36 o 
   1   1   5    26946.81    25202.55    168.57 o 
   3   1   5     1096.99     1024.36     26.22 o 
   5   1   5       96.65      119.95      9.81 o 
   7   1   5      210.98      196.10     13.77 o 
   9   1   5      425.73      384.66     40.92 o 
  11   1   5       11.96       12.79     16.96 o 
  13   1   5        1.76       -0.74     21.03 o 
 -14   2   5       54.63      131.64     42.64 o 
 -12   2   5       92.87       80.15     35.51 o 
 -10   2   5      494.16      524.29     47.75 o 
  -8   2   5      162.83      110.20     27.90 o 
  -6   2   5     1021.62     1038.34     38.27 o 
  -4   2   5     4610.63     4966.53     66.47 o 
  -2   2   5      775.47      911.10     28.78 o 
   0   2   5     4317.55     4800.58     42.26 o 
   2   2   5      118.25      161.97     14.37 o 
   4   2   5      767.75      900.02     29.39 o 
   6   2   5      109.44      135.62     14.24 o 
   8   2   5     1891.74     1975.37     40.08 o 
  10   2   5      343.17      293.13     24.90 o 
  12   2   5       39.34       14.55     15.92 o 
  14   2   5       94.48       35.32     47.43 o 
 -15   3   5       53.01      119.76     56.84 o 
 -13   3   5      134.88      137.17     40.71 o 
 -11   3   5       98.57      107.60     35.31 o 
  -9   3   5     1055.27     1076.33     48.20 o 
  -7   3   5     1468.97     1363.57     48.08 o 
  -5   3   5     4574.53     4220.82     66.41 o 
  -3   3   5    25606.76    25921.75    265.72 o 
  -1   3   5    15258.05    14498.91    144.22 o 
   1   3   5      666.66      516.82     12.43 o 
   3   3   5      100.65       78.78     17.71 o 
   5   3   5      133.83      170.73     32.77 o 
   7   3   5      629.79      707.28     24.80 o 
   9   3   5     1395.34     1411.52     58.29 o 
  11   3   5     1302.79     1260.21    109.43 o 
  13   3   5      188.82      149.00     63.47 o 
 -14   4   5       85.00       70.51     47.77 o 
 -12   4   5      136.19      120.75     55.51 o 
 -10   4   5      537.87      514.69     45.99 o 
  -8   4   5       40.12       56.75     24.35 o 
  -6   4   5     3508.38     3341.52     70.14 o 
  -4   4   5    17411.28    16704.64    224.43 o 
  -2   4   5    30483.03    30753.62    328.05 o 
   0   4   5     6344.64     5878.98     62.99 o 
   2   4   5      732.48      572.04     20.31 o 
   4   4   5      256.79      347.82     29.05 o 
   6   4   5      908.84     1044.71     61.81 o 
   8   4   5      925.54      994.69     52.89 o 
  10   4   5      646.01      794.54     87.80 o 
  12   4   5      141.38       83.89     48.93 o 
 -13   5   5       44.04       49.93     39.04 o 
 -11   5   5      550.09      665.11     71.84 o 
  -9   5   5      288.50      242.40     37.37 o 
  -7   5   5       66.93      104.90     29.65 o 
  -5   5   5     5951.16     6033.38    107.47 o 
  -3   5   5     1568.89     1882.87     48.94 o 
  -1   5   5     7924.50     8338.37     95.39 o 
   1   5   5      739.23      893.03     20.22 o 
   3   5   5       41.81       44.50     11.88 o 
   5   5   5     1540.96     1642.83     60.22 o 
   7   5   5      446.04      427.62     54.50 o 
   9   5   5      916.46     1081.63     64.63 o 
  11   5   5       64.56       96.51     47.74 o 
  13   5   5       31.93        7.03     37.10 o 
 -12   6   5      176.39      107.62     48.29 o 
 -10   6   5      438.62      276.81    142.94 o 
  -8   6   5     3382.49     3345.45    103.90 o 
  -6   6   5      411.08      427.25     46.19 o 
  -4   6   5      845.20      797.61     32.02 o 
  -2   6   5     1791.89     1539.96     30.53 o 
   0   6   5      430.88      315.89     20.17 o 
   2   6   5     1824.90     1673.03     34.47 o 
   4   6   5      550.75      578.40     23.92 o 
   6   6   5      381.06      432.84     44.30 o 
   8   6   5      243.28      261.89     45.55 o 
  10   6   5      211.47      206.30     85.44 o 
  12   6   5      273.22      278.04    146.95 o 
 -13   7   5      181.70       95.83     74.80 o 
 -11   7   5      524.72      247.36    161.43 o 
  -9   7   5      779.98      911.57     74.00 o 
  -7   7   5      806.91      942.55     45.70 o 
  -5   7   5     1365.28     1278.81     40.66 o 
  -3   7   5     1190.06     1178.13     28.72 o 
  -1   7   5     2487.79     2398.32     52.38 o 
   1   7   5     1937.07     1976.45     38.49 o 
   3   7   5     2355.21     2393.17     44.98 o 
   5   7   5      766.35      773.06     35.71 o 
   7   7   5       74.71       89.11     37.92 o 
   9   7   5      121.75       59.22     44.85 o 
  11   7   5       58.33      106.88     51.11 o 
 -12   8   5       13.44        0.64     28.45 o 
 -10   8   5      438.05      261.52     95.26 o 
  -8   8   5      337.22      317.49     63.73 o 
  -6   8   5      325.74      441.24     31.57 o 
  -4   8   5      481.62      534.58     27.56 o 
  -2   8   5      523.41      620.89     34.26 o 
   0   8   5     2393.20     2649.47     58.52 o 
   2   8   5     3590.41     3819.55    106.90 o 
   4   8   5      953.86      983.73     32.85 o 
   6   8   5      107.80      106.20     24.02 o 
   8   8   5      130.45       94.26     60.03 o 
  10   8   5       22.21       34.29     43.69 o 
 -11   9   5       71.08       77.10     42.20 o 
  -9   9   5      239.41      143.70     44.15 o 
  -7   9   5      454.61      420.99     55.92 o 
  -5   9   5      458.03      523.58     30.65 o 
  -3   9   5      856.88      834.72     27.62 o 
  -1   9   5      221.06      216.82     33.26 o 
   1   9   5     1195.90     1283.47     51.22 o 
   3   9   5      329.92      264.60     24.62 o 
   5   9   5      233.16      227.24     27.77 o 
   7   9   5      268.01      183.14     55.25 o 
   9   9   5        9.73      -13.62     45.73 o 
 -10  10   5       74.11       81.52     48.66 o 
  -8  10   5      194.71      174.20     44.15 o 
  -6  10   5      707.71      745.30     51.32 o 
  -4  10   5      550.88      562.44     31.43 o 
  -2  10   5      465.72      496.11     47.26 o 
   0  10   5      248.36      244.18     30.76 o 
   2  10   5      121.63      184.94     34.43 o 
   4  10   5      400.94      362.78     52.99 o 
   6  10   5      214.05      141.24     33.96 o 
   8  10   5      133.96       55.86     74.53 o 
  -9  11   5      175.56      154.83     51.24 o 
  -7  11   5      170.22      101.68     30.42 o 
  -5  11   5      117.63      108.58     29.15 o 
  -3  11   5       36.75       62.03     29.40 o 
  -1  11   5      620.72      647.21     54.95 o 
   1  11   5      177.63      134.98     32.08 o 
   3  11   5      594.85      370.61    197.32 o 
   5  11   5      641.44      557.32    110.12 o 
   7  11   5       36.39       71.67     59.30 o 
  -8  12   5       55.39       57.58     42.62 o 
  -6  12   5       59.70       70.85     39.04 o 
  -4  12   5       95.17       97.42     35.36 o 
  -2  12   5      113.33      161.85     40.72 o 
   0  12   5       78.79       70.81     37.23 o 
   2  12   5      399.80      248.22    119.60 o 
   4  12   5       82.84       68.87     45.52 o 
   6  12   5      162.91      160.33    109.33 o 
  -5  13   5       90.73       95.85     42.62 o 
  -3  13   5       17.36       24.22     48.45 o 
  -1  13   5       32.75       33.88     32.38 o 
   1  13   5       55.17        3.75     31.24 o 
   3  13   5        2.23       39.63     54.69 o 
 -14   0   6      390.16      458.67     80.01 o 
 -12   0   6      593.79      637.31     87.58 o 
 -10   0   6     2560.20     2630.13    103.02 o 
  -8   0   6     4667.87     5109.81    128.44 o 
  -6   0   6     1799.44     1567.59     60.42 o 
  -4   0   6     2846.38     2657.50     78.39 o 
  -2   0   6       84.61      133.95     24.81 o 
   0   0   6     4284.58     4579.15     53.98 o 
   2   0   6    53696.68    56918.87    896.82 o 
   4   0   6     6330.21     6426.54    111.99 o 
   6   0   6      225.46      251.52     20.64 o 
   8   0   6      540.94      565.29     36.72 o 
  10   0   6       22.49       18.69     24.73 o 
  12   0   6       52.91       55.35     42.84 o 
  14   0   6       91.36        0.91     64.72 o 
 -15   1   6      148.44      189.97     60.59 o 
 -13   1   6      410.67      472.89     52.94 o 
 -11   1   6     1598.79     1587.89     82.19 o 
  -9   1   6     4465.61     4484.31     89.66 o 
  -7   1   6     1199.61     1270.30     53.91 o 
  -5   1   6      227.36      145.22     22.43 o 
  -3   1   6     3675.96     2858.26     66.44 o 
  -1   1   6     3083.95     2403.42     31.52 o 
   1   1   6     9456.31     8732.72     86.86 o 
   3   1   6    13204.92    12606.05    145.39 o 
   5   1   6     6024.68     5733.53     53.27 o 
   7   1   6     1065.35     1115.53     29.21 o 
   9   1   6       13.17       22.20     16.35 o 
  11   1   6        4.72       13.51     19.27 o 
  13   1   6      150.51       69.78     59.42 o 
 -14   2   6       88.77       68.24     47.32 o 
 -12   2   6     1198.26     1285.04     65.66 o 
 -10   2   6     1450.82     1551.07     64.38 o 
  -8   2   6     3398.47     3448.00     78.31 o 
  -6   2   6     6502.49     6252.39    101.08 o 
  -4   2   6     2632.53     2313.87     45.39 o 
  -2   2   6       59.17       22.48     12.97 o 
   0   2   6    11261.06    10201.37     76.68 o 
   2   2   6     7559.04     7341.52     80.13 o 
   4   2   6     6815.80     6868.35    111.93 o 
   6   2   6     2154.05     2035.32     47.71 o 
   8   2   6     2570.33     2595.65     72.78 o 
  10   2   6      216.35      218.51     23.88 o 
  12   2   6      134.14       29.85     28.31 o 
 -15   3   6       89.71       96.54     50.45 o 
 -13   3   6      258.65      190.62     57.73 o 
 -11   3   6      426.22      478.42     54.96 o 
  -9   3   6     1132.97     1213.05     53.07 o 
  -7   3   6      719.82      826.67     44.19 o 
  -5   3   6     3356.78     3728.79     68.91 o 
  -3   3   6     9313.35    10155.22    116.61 o 
  -1   3   6     1333.64     1373.55     24.12 o 
   1   3   6     2026.33     2027.41     29.67 o 
   3   3   6     1967.16     2191.34     45.21 o 
   5   3   6     5035.13     5408.54    103.03 o 
   7   3   6     1018.79     1103.70     57.74 o 
   9   3   6      468.42      442.85     24.72 o 
  11   3   6      418.99      275.80     49.91 o 
  13   3   6        0.87       23.85     40.80 o 
 -14   4   6       98.45      123.85     55.68 o 
 -12   4   6      191.05      136.39     42.91 o 
 -10   4   6      129.16       97.34     34.00 o 
  -8   4   6      266.09      289.13     40.76 o 
  -6   4   6     3853.77     3456.11     69.32 o 
  -4   4   6      660.28      741.87     36.62 o 
  -2   4   6    13294.53    13604.46    152.98 o 
   0   4   6     8291.98     7821.71     78.26 o 
   2   4   6      165.24      142.05     12.93 o 
   4   4   6      773.11      794.46     43.59 o 
   6   4   6     2130.67     2340.42     65.38 o 
   8   4   6      362.34      455.14     43.16 o 
  10   4   6      185.93      180.74     68.69 o 
  12   4   6        2.93        9.97     42.01 o 
 -13   5   6        0.73        6.61     31.24 o 
 -11   5   6        1.35       -0.42     20.37 o 
  -9   5   6      179.22      151.68     35.69 o 
  -7   5   6       65.95       33.98     24.22 o 
  -5   5   6      433.36      495.75     43.67 o 
  -3   5   6     5588.31     5366.63     79.27 o 
  -1   5   6      329.45      275.39     22.74 o 
   1   5   6     1822.30     1780.28     27.78 o 
   3   5   6     1860.73     1873.30     50.47 o 
   5   5   6        5.82       25.91     25.90 o 
   7   5   6       85.44       77.01     31.58 o 
   9   5   6      267.61      205.87     72.01 o 
  11   5   6      321.39      293.93    104.96 o 
  13   5   6      110.32      123.06    137.64 o 
 -12   6   6        8.17        8.95     32.62 o 
 -10   6   6       41.85       34.72     33.67 o 
  -8   6   6      207.47      195.29     42.52 o 
  -6   6   6       92.24      111.07     33.45 o 
  -4   6   6     2556.50     2698.99     66.31 o 
  -2   6   6       26.70       39.41      9.55 o 
   0   6   6     1716.93     1917.26     36.10 o 
   2   6   6      120.81      174.67     15.14 o 
   4   6   6        9.82       12.91      9.50 o 
   6   6   6        3.02       17.15     33.77 o 
   8   6   6      534.35      470.61     81.10 o 
  10   6   6      102.08       64.99     47.77 o 
  12   6   6       58.61       99.11     52.09 o 
 -13   7   6        0.06       35.99     46.47 o 
 -11   7   6        1.93       -0.31     31.51 o 
  -9   7   6        0.65       -8.83     34.21 o 
  -7   7   6        9.41       22.47     29.99 o 
  -5   7   6        3.83       13.86     19.77 o 
  -3   7   6      667.97      568.70     20.44 o 
  -1   7   6      478.35      457.35     42.23 o 
   1   7   6       38.29       35.06     15.59 o 
   3   7   6       17.32       15.86     12.62 o 
   5   7   6       35.95       34.99      9.54 o 
   7   7   6      189.54      112.31     51.11 o 
   9   7   6       20.78       28.19     48.51 o 
  11   7   6        0.30       55.05     60.76 o 
 -12   8   6        4.35       41.34     51.66 o 
 -10   8   6       49.42       34.36     31.81 o 
  -8   8   6        7.53       17.01     31.73 o 
  -6   8   6       67.50       76.10     22.64 o 
  -4   8   6        1.28       14.24     12.35 o 
  -2   8   6        0.06       13.33     20.92 o 
   0   8   6      485.19      507.49     33.93 o 
   2   8   6       58.78       67.46     20.54 o 
   4   8   6      229.68      243.28     24.05 o 
   6   8   6        0.35       45.43     35.78 o 
   8   8   6       10.68      -24.21     39.34 o 
  10   8   6       32.55       36.95     45.23 o 
 -11   9   6        9.23       43.08     50.51 o 
  -9   9   6       52.00       29.27     33.97 o 
  -7   9   6       50.08       50.47     26.08 o 
  -5   9   6       74.12       68.82     19.73 o 
  -3   9   6       16.01        0.42      9.59 o 
  -1   9   6       10.38       -2.03     16.31 o 
   1   9   6      984.42     1009.69     38.50 o 
   3   9   6     1759.35     1811.07     56.51 o 
   5   9   6       43.34       14.79     14.23 o 
   7   9   6       35.95       45.92     45.13 o 
   9   9   6        1.88      -54.64     55.20 o 
 -10  10   6       62.82       23.92     41.25 o 
  -8  10   6       45.23       27.11     26.76 o 
  -6  10   6       38.96       66.23     27.75 o 
  -4  10   6       27.90       38.13     20.25 o 
  -2  10   6      161.05      172.30     44.18 o 
   0  10   6       63.43       89.70     30.47 o 
   2  10   6       27.00       -7.23     22.17 o 
   4  10   6      104.48       47.53     20.36 o 
   6  10   6      238.20      139.06     84.34 o 
   8  10   6       21.24       42.89     93.43 o 
  -9  11   6       18.62       16.36     33.60 o 
  -7  11   6       23.74       -6.41     19.54 o 
  -5  11   6      225.04      220.40     50.00 o 
  -3  11   6      164.92      143.75     37.45 o 
  -1  11   6      175.92      129.92     34.24 o 
   1  11   6       70.65       80.95     29.24 o 
   3  11   6        6.20       47.71     40.10 o 
   5  11   6       21.31        3.02     37.79 o 
   7  11   6       77.78       59.12     59.29 o 
  -6  12   6       18.16       20.67     32.32 o 
  -4  12   6      255.68      393.03     61.97 o 
  -2  12   6      351.21      318.74     54.45 o 
   0  12   6      175.68      163.31     36.21 o 
   2  12   6      252.99      136.93     80.95 o 
   4  12   6       66.18      113.08     88.72 o 
   6  12   6       17.97       81.02     64.26 o 
  -5  13   6       71.80       92.28     40.76 o 
  -3  13   6       86.07      158.16     40.09 o 
  -1  13   6      322.61      354.32     53.86 o 
   1  13   6      101.90       39.25     49.53 o 
   3  13   6        0.88       10.90     33.17 o 
 -15   1   7       11.58       46.33     44.20 o 
 -13   1   7       24.54       -3.19     25.84 o 
 -11   1   7        0.94        9.00     24.59 o 
  -9   1   7      112.44      131.21     35.03 o 
  -7   1   7      414.10      455.19     37.85 o 
  -5   1   7       35.06        6.37     14.76 o 
  -3   1   7      177.77       88.33     17.27 o 
  -1   1   7      308.86      390.76     15.79 o 
   1   1   7       30.72       14.39      6.83 o 
   3   1   7    11538.66    11666.78    201.46 o 
   5   1   7      430.38      414.53     18.14 o 
   7   1   7      929.87      983.07     26.35 o 
   9   1   7      547.78      569.75     27.80 o 
  11   1   7       44.92       13.21     14.68 o 
  13   1   7       48.99       23.93     30.05 o 
 -14   2   7        0.34       64.76     48.41 o 
 -12   2   7      114.18       68.81     35.94 o 
 -10   2   7      211.89      170.39     38.02 o 
  -8   2   7      862.19     1059.73     51.99 o 
  -6   2   7       11.17       -8.14     18.69 o 
  -4   2   7     5966.22     6358.29     90.41 o 
  -2   2   7     3529.24     4102.97     54.20 o 
   0   2   7     1240.37     1428.39     19.06 o 
   2   2   7      991.70     1024.57     28.90 o 
   4   2   7       44.29       26.52     13.14 o 
   6   2   7      848.29      845.16     57.41 o 
   8   2   7      155.75      167.74     26.98 o 
  10   2   7      344.55      293.28     59.60 o 
  12   2   7       64.64        3.20     25.08 o 
 -13   3   7       88.76       63.17     46.83 o 
 -11   3   7        1.62      -16.28     27.14 o 
  -9   3   7       56.90       56.69     30.66 o 
  -7   3   7     1401.35     1402.69     50.99 o 
  -5   3   7      985.52      855.09     36.41 o 
  -3   3   7      713.75      538.33     29.50 o 
  -1   3   7      115.89       74.70     12.43 o 
   1   3   7      835.32      764.58     15.67 o 
   3   3   7       18.13       18.89     13.24 o 
   5   3   7        4.52       22.12     18.18 o 
   7   3   7      238.84      281.86     37.70 o 
   9   3   7      461.92      514.62     46.18 o 
  11   3   7      146.93      152.93     63.55 o 
  13   3   7       93.51       53.89     44.62 o 
 -14   4   7      117.51      139.78     54.02 o 
 -12   4   7      206.58      133.66     54.04 o 
 -10   4   7      170.83      163.36     44.80 o 
  -8   4   7      121.35       88.94     29.56 o 
  -6   4   7      999.76      899.93     46.05 o 
  -4   4   7     1126.08     1024.23     45.28 o 
  -2   4   7     4501.46     4302.98     73.73 o 
   0   4   7     2251.28     2215.55     35.24 o 
   2   4   7        7.10        8.88      8.70 o 
   4   4   7      945.53      991.18     34.83 o 
   6   4   7     1525.22     1634.46     70.06 o 
   8   4   7     1001.88     1161.04     70.43 o 
  10   4   7      255.67      235.03     78.24 o 
  12   4   7       30.20       38.48     38.86 o 
 -13   5   7      142.42      218.84     56.05 o 
 -11   5   7      232.84      250.48     76.70 o 
  -9   5   7      900.17     1059.63     60.29 o 
  -7   5   7      958.03     1049.84     50.80 o 
  -5   5   7     4660.52     4814.79     98.76 o 
  -3   5   7     8530.21     8826.76    117.11 o 
  -1   5   7     4151.65     4573.93     68.00 o 
   1   5   7     1278.39     1468.78     28.52 o 
   3   5   7      776.89      905.09     26.41 o 
   5   5   7     1395.38     1455.53     58.33 o 
   7   5   7     1443.35     1615.73     82.15 o 
   9   5   7      530.62      383.22    161.48 o 
  11   5   7      203.82      200.26     84.29 o 
 -12   6   7      241.71      189.07     79.73 o 
 -10   6   7      443.87      449.35    111.84 o 
  -8   6   7     2730.35     2957.83     93.83 o 
  -6   6   7     6506.70     6323.09    140.42 o 
  -4   6   7     3234.34     3271.29     70.06 o 
  -2   6   7      705.38      585.74     29.48 o 
   0   6   7     1115.91     1075.99     33.67 o 
   2   6   7      721.58      742.52     25.56 o 
   4   6   7      575.83      626.78     46.69 o 
   6   6   7      667.42      755.24     53.61 o 
   8   6   7      750.82      649.15    198.49 o 
  10   6   7      373.76      345.29    121.86 o 
  12   6   7      153.76      165.50     66.70 o 
 -13   7   7       50.34       27.27     73.08 o 
 -11   7   7      481.76      227.20    179.02 o 
  -9   7   7     1328.34     1367.00     79.67 o 
  -7   7   7     1967.17     2201.84     84.36 o 
  -5   7   7      814.44      789.17     33.09 o 
  -3   7   7      705.77      665.54     35.67 o 
  -1   7   7      599.33      591.89     29.92 o 
   1   7   7      162.15      170.12     17.86 o 
   3   7   7      825.98      839.61     23.01 o 
   5   7   7     1414.34     1596.85     78.92 o 
   7   7   7      434.19      425.56     61.42 o 
   9   7   7      145.06      243.68     99.40 o 
  11   7   7       36.83       58.05     48.61 o 
 -12   8   7       61.04       89.61     64.73 o 
 -10   8   7      633.20      663.51    245.34 o 
  -8   8   7     1178.20     1324.92     90.65 o 
  -6   8   7      310.52      373.09     35.37 o 
  -4   8   7      736.36      808.58     26.67 o 
  -2   8   7      179.68      225.53     26.95 o 
   0   8   7     1086.54     1212.64     45.33 o 
   2   8   7     3141.36     3435.14     63.30 o 
   4   8   7     1218.87     1258.25     94.89 o 
   6   8   7      392.27      369.99     60.39 o 
   8   8   7       21.30       52.58     51.71 o 
  10   8   7        8.65       44.06     58.91 o 
 -11   9   7      209.54       25.75     51.64 o 
  -9   9   7      272.17      181.02     83.91 o 
  -7   9   7      633.89      670.94     48.50 o 
  -5   9   7      362.55      359.34     28.33 o 
  -3   9   7      719.62      705.33     52.71 o 
  -1   9   7      366.41      361.79     33.14 o 
   1   9   7      654.44      670.81     34.73 o 
   3   9   7     2045.48     2058.20     55.48 o 
   5   9   7       97.83       52.28     15.62 o 
   7   9   7      238.12       97.24    109.29 o 
   9   9   7      106.50      157.76    159.52 o 
 -10  10   7      192.92      191.78     92.49 o 
  -8  10   7       94.29      142.74     46.08 o 
  -6  10   7      290.83      188.92     57.31 o 
  -4  10   7      322.68      352.87     29.21 o 
  -2  10   7      353.94      352.27     42.36 o 
   0  10   7      522.71      513.15     37.90 o 
   2  10   7       39.47        0.58     16.45 o 
   4  10   7      174.82      139.66     26.84 o 
   6  10   7      442.14      400.22    150.81 o 
   8  10   7      103.24      169.79     70.19 o 
  -9  11   7        0.67       12.37     38.87 o 
  -7  11   7      137.03       96.88     44.42 o 
  -5  11   7      169.39      195.78     47.65 o 
  -3  11   7       75.64       62.01     30.14 o 
  -1  11   7       22.74       48.59     28.42 o 
   1  11   7      327.88      354.22     50.42 o 
   3  11   7       34.12       20.93     24.88 o 
   5  11   7       69.80      200.45     71.69 o 
   7  11   7       45.53      194.63     78.31 o 
  -6  12   7       16.36       42.29     43.54 o 
  -4  12   7        5.52       47.41     36.74 o 
  -2  12   7      165.40      138.23     39.30 o 
   0  12   7       69.05       81.64     58.17 o 
   2  12   7       21.77       37.98     43.33 o 
   4  12   7       75.77       54.93     76.67 o 
   6  12   7       15.20       40.11     84.77 o 
  -5  13   7        0.19       -5.47     36.75 o 
  -3  13   7       16.33       74.89     37.70 o 
  -1  13   7       19.83       46.75     52.85 o 
   1  13   7       36.21      107.23    102.83 o 
   3  13   7       60.20       29.17     86.60 o 
 -14   0   8      509.72      722.57    148.01 o 
 -12   0   8      383.83      287.26    229.25 o 
 -10   0   8      757.57      876.88     76.04 o 
  -8   0   8     6832.35     7263.90    242.92 o 
  -6   0   8     3220.50     3509.43    101.64 o 
  -4   0   8      227.06      256.67     46.03 o 
  -2   0   8    10250.39    10383.05    245.41 o 
   0   0   8     8499.23     8620.53     91.81 o 
   2   0   8    38717.70    39958.12    534.43 o 
   4   0   8     9260.09    10023.85    228.79 o 
   6   0   8     4806.24     4487.86    279.64 o 
   8   0   8      636.49      676.32     30.38 o 
  10   0   8       78.73       12.80     20.03 o 
  12   0   8      207.84       59.37     42.35 o 
 -15   1   8      108.74      182.53     60.06 o 
 -13   1   8      241.69      272.13     60.42 o 
 -11   1   8     1537.71     1482.39     81.66 o 
  -9   1   8     2056.12     2137.11     69.57 o 
  -7   1   8     1922.10     1935.10     63.20 o 
  -5   1   8    11842.72    11289.54    148.94 o 
  -3   1   8     5737.14     5241.75     73.32 o 
  -1   1   8     5928.37     5202.73     56.92 o 
   1   1   8     4488.77     4123.30     56.94 o 
   3   1   8     6809.80     6957.27     64.50 o 
   5   1   8     2690.98     2859.15     79.73 o 
   7   1   8      203.61      211.92     21.83 o 
   9   1   8      716.13      710.66     34.45 o 
  11   1   8       97.18       32.46     16.93 o 
  13   1   8       53.09       19.50     39.70 o 
 -14   2   8      131.07      108.46     50.19 o 
 -12   2   8      116.07       50.77     42.14 o 
 -10   2   8      244.04      230.73     39.68 o 
  -8   2   8     3514.80     3436.72     93.22 o 
  -6   2   8     1421.04     1367.97     50.77 o 
  -4   2   8    10406.75    10571.95    136.88 o 
  -2   2   8    11345.84    11035.39    112.30 o 
   0   2   8     3790.44     3286.45     35.88 o 
   2   2   8       11.25       40.73     10.31 o 
   4   2   8      232.30      176.20     33.37 o 
   6   2   8      183.17      229.84     24.48 o 
   8   2   8      365.99      407.35     46.58 o 
  10   2   8      562.82      421.14     80.17 o 
  12   2   8      187.76       57.02     50.80 o 
 -13   3   8      180.65      111.59     53.71 o 
 -11   3   8      103.96       94.22     38.90 o 
  -9   3   8      700.18      588.57     66.36 o 
  -7   3   8      598.26      688.27     43.56 o 
  -5   3   8     2693.52     2844.05     61.29 o 
  -3   3   8     3500.30     3589.34     57.64 o 
  -1   3   8     5555.14     5864.90     60.59 o 
   1   3   8     4678.41     4816.36     49.62 o 
   3   3   8     1144.62     1125.70     36.44 o 
   5   3   8      163.69      190.11     22.20 o 
   7   3   8     1086.54     1233.82     48.23 o 
   9   3   8      186.25      232.68     42.87 o 
  11   3   8      290.98      124.83     91.51 o 
  13   3   8       57.64       -3.44     34.73 o 
 -14   4   8      128.27       80.64     57.10 o 
 -12   4   8       70.63      113.86     49.74 o 
 -10   4   8      938.97     1025.02     60.28 o 
  -8   4   8      450.77      445.17     42.98 o 
  -6   4   8      111.66      108.49     27.68 o 
  -4   4   8     1699.61     1568.67     55.15 o 
  -2   4   8     1898.18     1711.60     27.95 o 
   0   4   8     7026.70     6544.87     78.30 o 
   2   4   8       39.86       34.29      6.47 o 
   4   4   8      246.10      251.72     26.69 o 
   6   4   8     1336.21     1541.46     75.13 o 
   8   4   8      139.89      180.21     50.31 o 
  10   4   8      174.53      138.14     45.43 o 
  12   4   8       35.36        6.44     34.05 o 
 -13   5   8       78.67       90.57     48.37 o 
 -11   5   8       29.31       52.05     37.63 o 
  -9   5   8      277.05      303.57     51.28 o 
  -7   5   8     1072.74     1102.17     58.06 o 
  -5   5   8      231.45      248.25     35.94 o 
  -3   5   8       39.00        8.75     18.93 o 
  -1   5   8       72.70       70.82     15.26 o 
   1   5   8      485.96      446.78     18.96 o 
   3   5   8      881.47      938.76     28.86 o 
   5   5   8        5.13       -1.03     11.77 o 
   7   5   8        1.62       15.10     26.90 o 
   9   5   8       75.25       57.32     48.99 o 
  11   5   8       38.29       55.68     47.84 o 
 -12   6   8        4.05        5.35     32.50 o 
 -10   6   8        4.27       -3.07     24.90 o 
  -8   6   8      602.48      577.88     73.86 o 
  -6   6   8      516.37      462.72     61.56 o 
  -4   6   8        1.39       18.08     21.36 o 
  -2   6   8      656.47      746.09     31.29 o 
   0   6   8       15.14      -10.97     11.81 o 
   2   6   8      480.84      512.40     25.24 o 
   4   6   8      177.42      196.03     25.58 o 
   6   6   8        1.35       -1.65     24.00 o 
   8   6   8       12.16       18.81     32.04 o 
  10   6   8        9.00       13.59     37.36 o 
 -13   7   8        8.22      -52.72     52.72 o 
 -11   7   8        0.37       45.05     43.70 o 
  -9   7   8        0.24       13.34     38.93 o 
  -7   7   8      189.55      148.96     55.15 o 
  -5   7   8      155.95      113.19     31.84 o 
  -3   7   8        1.86       15.47      7.72 o 
  -1   7   8       48.52       34.34     17.96 o 
   1   7   8       60.15       51.39     19.91 o 
   3   7   8       64.86       77.54     23.88 o 
   5   7   8       14.72        3.59     15.01 o 
   7   7   8        9.74       29.53     35.11 o 
   9   7   8       25.25       47.19     45.09 o 
  11   7   8        1.46       35.40     46.56 o 
 -12   8   8        1.83      -10.27     41.81 o 
 -10   8   8       14.57       17.03     44.19 o 
  -8   8   8       36.49       45.12     33.16 o 
  -6   8   8      315.47      228.64     26.99 o 
  -4   8   8        8.32        3.54      8.15 o 
  -2   8   8       36.04       53.83     23.52 o 
   0   8   8       17.24       15.23     19.11 o 
   2   8   8       26.39       31.53     16.52 o 
   4   8   8      158.01      160.77     29.32 o 
   6   8   8       11.30       44.28     69.73 o 
   8   8   8       15.60       61.00     49.07 o 
  10   8   8       14.97       33.73     53.50 o 
 -11   9   8       68.70       60.34     68.56 o 
  -9   9   8        1.30       -2.51     25.60 o 
  -7   9   8       15.42       12.66     18.86 o 
  -5   9   8       29.13       15.83     18.10 o 
  -3   9   8       56.81       26.36     22.18 o 
  -1   9   8      137.04      142.50     38.57 o 
   1   9   8       94.26       63.81     25.61 o 
   3   9   8       70.32       59.38     23.91 o 
   5   9   8        6.63       13.88     24.09 o 
   7   9   8        7.46       18.30     40.09 o 
   9   9   8        0.37      -53.41     72.58 o 
 -10  10   8        3.83       11.18     31.78 o 
  -8  10   8        9.29       20.37     28.01 o 
  -6  10   8       21.16       13.56     17.72 o 
  -4  10   8      234.48      200.27     49.12 o 
  -2  10   8      434.41      386.94     53.46 o 
   0  10   8       29.07       51.33     23.65 o 
   2  10   8       88.64       96.62     27.76 o 
   4  10   8       70.84       63.94     22.88 o 
   6  10   8        0.37       45.61     53.17 o 
   8  10   8       19.07       47.19     52.61 o 
  -9  11   8       19.32       -1.01     25.12 o 
  -7  11   8        0.69       15.69     34.80 o 
  -5  11   8      110.53      177.29     41.50 o 
  -3  11   8      320.59      203.21     72.29 o 
  -1  11   8      321.00      269.91     42.93 o 
   1  11   8       84.03       72.10     36.97 o 
   3  11   8        1.13       38.54     31.47 o 
   5  11   8       23.95       91.59     64.42 o 
   7  11   8        0.42       11.48     51.77 o 
  -6  12   8       33.53      137.46     51.34 o 
  -4  12   8       64.85       86.45     39.28 o 
  -2  12   8      169.01      175.21     43.91 o 
   0  12   8      209.71      212.61     43.25 o 
   2  12   8      126.32      132.38     40.85 o 
   4  12   8       74.48      101.73    165.44 o 
  -3  13   8      113.39      127.45     44.27 o 
  -1  13   8      168.34      236.61     56.64 o 
   1  13   8      131.87      150.56     46.68 o 
 -15   1   9       10.81       40.02     54.19 o 
 -13   1   9       32.53       34.46     39.75 o 
 -11   1   9      394.34      326.08     51.43 o 
  -9   1   9       73.24       51.40     30.80 o 
  -7   1   9       70.58       61.27     27.81 o 
  -5   1   9     1543.04     1955.57     62.50 o 
  -3   1   9      347.50      357.51     26.51 o 
  -1   1   9     2113.00     2045.04     35.01 o 
   1   1   9      102.20      141.63     13.93 o 
   3   1   9     3151.26     2968.21     38.46 o 
   5   1   9        2.72        9.38      8.16 o 
   7   1   9      867.99      873.88     28.94 o 
   9   1   9      266.29      191.03     55.55 o 
  11   1   9        8.73       -2.64     19.00 o 
 -14   2   9       23.90        8.91     37.44 o 
 -12   2   9      297.24      156.32     86.05 o 
 -10   2   9      141.72      145.38     45.67 o 
  -8   2   9      142.64      170.81     39.02 o 
  -6   2   9       23.30       42.58     28.78 o 
  -4   2   9      226.69      238.85     38.67 o 
  -2   2   9      137.55      170.68     18.70 o 
   0   2   9       33.79       45.58     10.10 o 
   2   2   9      971.11     1083.62     25.12 o 
   4   2   9        1.61       41.27     18.76 o 
   6   2   9       50.91       62.39     23.19 o 
   8   2   9       69.07       86.45     31.80 o 
  10   2   9       11.67        0.97     10.57 o 
  12   2   9        6.11      -15.95     29.74 o 
 -13   3   9       54.22      -17.10     34.08 o 
 -11   3   9      707.53      803.41     93.97 o 
  -9   3   9      856.35      872.54     54.09 o 
  -7   3   9     1284.38     1407.92     64.72 o 
  -5   3   9      240.30      241.54     31.72 o 
  -3   3   9      707.44      756.79     34.62 o 
  -1   3   9      150.63      139.39     12.66 o 
   1   3   9     2544.17     2430.33     32.79 o 
   3   3   9      467.42      491.87     26.67 o 
   5   3   9      398.97      418.64     41.35 o 
   7   3   9      147.40      121.46     31.67 o 
   9   3   9      123.69       99.37     29.28 o 
  11   3   9      102.19       47.44     36.19 o 
 -14   4   9      134.93      158.08     60.74 o 
 -12   4   9      405.38      410.07     96.87 o 
 -10   4   9      648.44      780.64     62.22 o 
  -8   4   9       43.19       58.36     32.02 o 
  -6   4   9      185.53      189.12     35.76 o 
  -4   4   9      934.00      851.05     39.92 o 
  -2   4   9     2064.78     1898.70     40.21 o 
   0   4   9     3901.23     3940.86     54.88 o 
   2   4   9     1505.30     1445.37     22.40 o 
   4   4   9     1239.74     1267.14     51.57 o 
   6   4   9      695.67      739.92     39.56 o 
   8   4   9      280.43      365.96     41.98 o 
  10   4   9       90.50       71.38     32.02 o 
  12   4   9        6.93       35.85     34.47 o 
 -13   5   9      274.73      356.84     81.44 o 
 -11   5   9      387.40      312.86     82.70 o 
  -9   5   9      329.73      375.57     47.09 o 
  -7   5   9       27.32       38.22     28.32 o 
  -5   5   9      513.42      575.46     44.85 o 
  -3   5   9       38.57       75.32     27.53 o 
  -1   5   9     3094.38     3348.98     59.32 o 
   1   5   9     1727.65     1771.98     44.77 o 
   3   5   9      921.51      954.55     37.27 o 
   5   5   9      610.92      643.56     72.76 o 
   7   5   9      682.07      806.97     58.03 o 
   9   5   9       86.79       94.16     33.02 o 
  11   5   9       67.82      109.03     41.58 o 
 -12   6   9      194.68      126.70     60.13 o 
 -10   6   9      388.64      359.75     96.66 o 
  -8   6   9     1347.87     1506.56     85.55 o 
  -6   6   9     1298.97     1452.55     85.27 o 
  -4   6   9     1325.71     1325.08     55.64 o 
  -2   6   9     1777.00     1701.09     45.91 o 
   0   6   9      635.09      629.82     25.62 o 
   2   6   9     1760.23     1761.35     52.66 o 
   4   6   9     1541.39     1648.72     46.19 o 
   6   6   9      322.55      365.27     33.69 o 
   8   6   9       71.39       95.96     34.37 o 
  10   6   9       77.48      153.50     40.75 o 
 -11   7   9      391.31      402.41    270.72 o 
  -9   7   9      880.19     1011.50     76.97 o 
  -7   7   9     1022.42     1283.85     74.41 o 
  -5   7   9     2171.54     2235.55     83.90 o 
  -3   7   9     1022.83     1107.44     46.56 o 
  -1   7   9      966.88      985.16     39.65 o 
   1   7   9     4938.87     5109.35     78.47 o 
   3   7   9     1053.87     1030.71     44.41 o 
   5   7   9     1559.39     1698.06     54.17 o 
   7   7   9      562.77      565.60    125.78 o 
   9   7   9      176.20      143.11     57.50 o 
 -12   8   9      113.34       40.16     80.76 o 
 -10   8   9      247.11      106.36    113.16 o 
  -8   8   9     1286.87     1460.51     96.95 o 
  -6   8   9      650.01      697.54     51.24 o 
  -4   8   9      107.09      131.80     23.21 o 
  -2   8   9      940.01     1123.32     45.42 o 
   0   8   9       54.55       83.51     24.79 o 
   2   8   9     1802.37     1921.70     48.60 o 
   4   8   9     2957.24     3208.91    111.67 o 
   6   8   9      650.39      533.18    102.12 o 
   8   8   9      352.22      321.02     75.60 o 
  10   8   9       31.70      114.23     58.72 o 
 -11   9   9       57.76       20.98     47.20 o 
  -9   9   9      412.32      123.45     73.60 o 
  -7   9   9      484.45      397.94     84.10 o 
  -5   9   9      454.73      414.35     31.10 o 
  -3   9   9      136.09      171.57     35.64 o 
  -1   9   9      248.02      244.05     39.23 o 
   1   9   9       28.12       46.41     20.40 o 
   3   9   9      316.58      275.79     38.57 o 
   5   9   9      496.43      530.96     82.60 o 
   7   9   9      219.52      219.48     84.05 o 
   9   9   9       72.34       83.42     80.70 o 
 -10  10   9       40.96       57.79     40.93 o 
  -8  10   9       25.37       38.95     26.72 o 
  -6  10   9      175.22      146.73     49.04 o 
  -4  10   9      750.01      883.05     62.57 o 
  -2  10   9      179.08      154.25     39.32 o 
   0  10   9      244.27      236.59     35.76 o 
   2  10   9       42.83       82.19     32.91 o 
   4  10   9        3.18        6.46     72.47 o 
   6  10   9       66.64      137.04     78.39 o 
   8  10   9       98.30      138.82     63.19 o 
  -7  11   9       20.14       28.12     33.63 o 
  -5  11   9       70.84      113.52     55.83 o 
  -3  11   9      176.75      107.45     41.10 o 
  -1  11   9      129.31      117.84     34.84 o 
   1  11   9      171.88      218.76     33.15 o 
   3  11   9       42.10       48.34     49.03 o 
   5  11   9       21.19       92.70     79.48 o 
  -6  12   9        9.76        0.98     27.12 o 
  -4  12   9       32.07       69.23     41.47 o 
  -2  12   9       68.46       74.41     36.59 o 
   0  12   9       63.26       95.49     36.91 o 
   2  12   9        4.99       -6.20     72.92 o 
   4  12   9       11.80      -65.85     79.51 o 
  -3  13   9        0.78      -41.92     41.92 o 
  -1  13   9        4.70       19.18     31.37 o 
   1  13   9        0.32        0.73     26.40 o 
 -14   0  10       12.79       31.76     58.66 o 
 -12   0  10        4.89       65.08     70.10 o 
 -10   0  10      962.37     1072.05    104.88 o 
  -8   0  10     2032.68     2034.84     98.03 o 
  -6   0  10    12356.15    13103.97    284.72 o 
  -4   0  10     7533.74     7360.43    388.31 o 
  -2   0  10     1717.13     1714.18     51.49 o 
   0   0  10     1086.92     1278.46     37.95 o 
   2   0  10      960.90     1023.57     29.64 o 
   4   0  10    12483.55    12801.84    166.30 o 
   6   0  10      349.18      387.96     30.11 o 
   8   0  10     2010.12     2017.64    259.79 o 
  10   0  10      243.17      109.37     94.80 o 
  12   0  10       50.54        1.82     61.98 o 
 -13   1  10      102.14      145.02     78.41 o 
 -11   1  10        7.38       21.87     31.94 o 
  -9   1  10     1694.96     1538.89     71.94 o 
  -7   1  10     6401.52     6356.78    124.03 o 
  -5   1  10     3208.49     2947.63     67.28 o 
  -3   1  10     4954.06     4654.01     73.40 o 
  -1   1  10     1315.88     1161.34     26.25 o 
   1   1  10     2807.90     2664.94     40.55 o 
   3   1  10      240.04      221.61     13.93 o 
   5   1  10     2605.85     2650.49     40.58 o 
   7   1  10     2988.73     3085.98     81.08 o 
   9   1  10      594.50      562.74    116.31 o 
  11   1  10      185.47       71.35     75.46 o 
 -14   2  10       54.90       35.36     46.61 o 
 -12   2  10      373.03      252.53    126.57 o 
 -10   2  10      384.81      331.03     51.42 o 
  -8   2  10      756.14      752.95     56.02 o 
  -6   2  10     3059.10     2990.54     74.24 o 
  -4   2  10     4667.79     4454.23     79.19 o 
  -2   2  10     5447.56     5344.36     66.80 o 
   0   2  10     1456.57     1385.86     34.19 o 
   2   2  10      825.01      857.21     26.97 o 
   4   2  10     1077.63      990.73     38.57 o 
   6   2  10     1680.90     1917.24     65.73 o 
   8   2  10      154.22      110.35     38.80 o 
  10   2  10      534.96      528.49    151.30 o 
  12   2  10       91.98       20.02     32.86 o 
 -13   3  10      178.31      211.53     58.31 o 
 -11   3  10      695.67      652.13    256.16 o 
  -9   3  10      163.83      164.51     39.64 o 
  -7   3  10      433.71      471.95     47.50 o 
  -5   3  10     3233.06     3271.56     79.48 o 
  -3   3  10     2113.40     2366.52     58.54 o 
  -1   3  10     3816.99     4083.37     59.63 o 
   1   3  10     1694.51     1776.61     25.98 o 
   3   3  10      849.59      907.54     39.50 o 
   5   3  10       12.35       14.97     20.19 o 
   7   3  10      254.84      300.27     42.48 o 
   9   3  10      212.91      169.94     39.09 o 
  11   3  10       29.02      -18.03     30.27 o 
 -14   4  10      150.45      139.60     56.39 o 
 -12   4  10       94.93       85.55     55.78 o 
 -10   4  10      619.29      465.51    108.76 o 
  -8   4  10      100.22      106.40     41.09 o 
  -6   4  10       26.33       29.70     26.84 o 
  -4   4  10     2747.18     2581.66     80.07 o 
  -2   4  10      560.04      536.26     33.06 o 
   0   4  10     2993.20     2949.89     47.86 o 
   2   4  10      347.95      330.20     20.21 o 
   4   4  10        8.87       24.69     17.89 o 
   6   4  10      363.18      394.89     43.46 o 
   8   4  10      224.38      222.43     47.49 o 
  10   4  10       28.35       42.02     34.74 o 
 -13   5  10       30.78       27.03     42.50 o 
 -11   5  10       68.44      145.15     50.01 o 
  -9   5  10      194.21      185.09     46.04 o 
  -7   5  10     1247.42     1310.12     67.54 o 
  -5   5  10      219.65      262.53     39.22 o 
  -3   5  10      169.44      206.14     17.52 o 
  -1   5  10       14.86       25.22     17.19 o 
   1   5  10      136.36      127.75     16.01 o 
   3   5  10      217.77      203.88     20.61 o 
   5   5  10        6.13       24.35     20.95 o 
   7   5  10       11.01        9.22     25.30 o 
   9   5  10       43.57       44.70     30.02 o 
  11   5  10       79.77       70.35     38.17 o 
 -12   6  10       77.80      183.08     62.73 o 
 -10   6  10      153.67      135.36     80.24 o 
  -8   6  10      186.03      167.82     59.41 o 
  -6   6  10      303.47      218.09     50.19 o 
  -4   6  10      159.46      203.97     34.07 o 
  -2   6  10      798.94      837.88     36.88 o 
   0   6  10       75.79       85.40     21.58 o 
   2   6  10        0.69        9.34     15.02 o 
   4   6  10      180.40      224.55     30.56 o 
   6   6  10       43.43       21.50     25.99 o 
   8   6  10       46.01       26.85     28.84 o 
  10   6  10       13.26       20.49     31.70 o 
 -11   7  10        3.30       43.81     47.12 o 
  -9   7  10       59.53       46.68     59.13 o 
  -7   7  10       91.96       35.22     31.97 o 
  -5   7  10      455.66      529.80     51.76 o 
  -3   7  10        8.46        9.28     18.91 o 
  -1   7  10      160.84      152.35     25.43 o 
   1   7  10     1612.86     1597.32     43.87 o 
   3   7  10      193.02      174.63     22.61 o 
   5   7  10        7.33       -0.60     19.37 o 
   7   7  10        0.03       33.67     33.93 o 
   9   7  10       37.54       89.54     42.76 o 
 -10   8  10        4.87        9.07     41.41 o 
  -8   8  10      205.39       97.51     69.33 o 
  -6   8  10      233.80      187.91     31.45 o 
  -4   8  10        1.40       28.40     26.24 o 
  -2   8  10        0.82       14.93     19.64 o 
   0   8  10        2.84      -15.53     18.82 o 
   2   8  10      251.17      249.50     21.53 o 
   4   8  10      151.33       77.89     58.34 o 
   6   8  10      133.29       72.12     24.49 o 
   8   8  10        0.05        0.25     32.42 o 
 -11   9  10        0.26       11.94     53.17 o 
  -9   9  10        8.35      -34.04     35.13 o 
  -7   9  10       22.00       11.16     19.22 o 
  -5   9  10        5.87        6.48     13.27 o 
  -3   9  10       83.69       58.09     32.96 o 
  -1   9  10       47.77       48.28     25.63 o 
   1   9  10        5.08        4.06     13.04 o 
   3   9  10      458.41      382.90     33.95 o 
   5   9  10       49.74      -12.71     55.60 o 
   7   9  10       13.45        6.83     45.81 o 
  -8  10  10        8.18       42.84     36.31 o 
  -6  10  10       47.98       45.63     37.55 o 
  -4  10  10       10.61       18.76     28.18 o 
  -2  10  10      108.65      100.59     30.69 o 
   0  10  10      142.63      214.13     44.55 o 
   2  10  10        3.82       -0.40     23.14 o 
   4  10  10        7.79       45.30     68.41 o 
   6  10  10       22.58       37.25     68.70 o 
  -7  11  10       47.59      188.34     60.08 o 
  -5  11  10       30.95       76.17     42.69 o 
  -3  11  10      250.48      176.21     63.84 o 
  -1  11  10      118.81      142.50     44.27 o 
   1  11  10       70.73      107.84     32.73 o 
   3  11  10       10.57      -32.26     56.21 o 
   5  11  10        0.88        3.65     82.04 o 
  -6  12  10       59.59      162.09     46.66 o 
  -4  12  10       86.38      143.61     45.99 o 
  -2  12  10       92.59       70.72     35.20 o 
   0  12  10       84.09       95.29     37.08 o 
   2  12  10       57.07      212.27     95.03 o 
 -13   1  11      464.73      281.39    170.78 o 
 -11   1  11      209.32      109.59     55.52 o 
  -9   1  11       27.79       40.76     39.51 o 
  -7   1  11      729.59      715.30     54.39 o 
  -5   1  11        0.45       10.92     29.08 o 
  -3   1  11     1115.95     1350.17     35.96 o 
  -1   1  11      521.91      423.70     28.05 o 
   1   1  11      717.60      796.14     29.39 o 
   3   1  11     2620.38     2802.56     37.25 o 
   5   1  11      801.40      793.95     27.57 o 
   7   1  11       60.03       53.81     16.04 o 
   9   1  11        6.34        4.36     10.22 o 
  11   1  11        0.10       -7.38     34.44 o 
 -14   2  11       89.90       43.68     47.01 o 
 -12   2  11       87.21       27.10     40.93 o 
 -10   2  11      622.83      551.99     55.65 o 
  -8   2  11      755.03      832.74     58.72 o 
  -6   2  11       19.47      -15.64     23.82 o 
  -4   2  11      198.22      250.30     29.67 o 
  -2   2  11     1843.22     2111.76     50.25 o 
   0   2  11     3477.59     3643.51     52.45 o 
   2   2  11      628.61      661.36     26.15 o 
   4   2  11      292.97      292.16     13.17 o 
   6   2  11        4.50       46.16     26.14 o 
   8   2  11      119.59       80.18     30.59 o 
  10   2  11        8.08       -4.60     24.74 o 
  12   2  11        0.15        0.14     41.01 o 
 -13   3  11       90.32       89.07     48.19 o 
 -11   3  11      309.80      182.09    115.39 o 
  -9   3  11        4.98        1.84     28.12 o 
  -7   3  11      567.16      626.35     57.80 o 
  -5   3  11      101.81       88.22     31.88 o 
  -3   3  11     1833.90     1810.43     45.14 o 
  -1   3  11     1507.41     1348.97     30.53 o 
   1   3  11      646.98      631.08     22.34 o 
   3   3  11      763.24      724.15     33.31 o 
   5   3  11      342.07      335.53     37.08 o 
   7   3  11      250.95      180.88     43.05 o 
   9   3  11       21.67       27.28     30.99 o 
  11   3  11       11.36       28.32     38.26 o 
 -14   4  11      216.02      218.14     92.36 o 
 -12   4  11      325.84      216.01    109.99 o 
 -10   4  11      363.34      281.17     76.98 o 
  -8   4  11        3.34        6.45     22.26 o 
  -6   4  11        4.48       14.83     23.85 o 
  -4   4  11     1062.00     1050.78     51.83 o 
  -2   4  11     1704.94     1620.30     37.33 o 
   0   4  11     3567.49     3531.50     51.69 o 
   2   4  11     1347.97     1274.22     22.84 o 
   4   4  11       48.36        8.91     23.16 o 
   6   4  11       46.83      112.59     31.79 o 
   8   4  11       86.89      100.15     48.74 o 
  10   4  11       69.66       40.82     38.89 o 
 -13   5  11      243.86      325.62     97.23 o 
 -11   5  11      281.53      212.69     64.60 o 
  -9   5  11      521.58      473.89    124.23 o 
  -7   5  11       14.94        4.41     26.91 o 
  -5   5  11      666.74      785.62     86.05 o 
  -3   5  11     1353.24     1399.68     39.06 o 
  -1   5  11     5985.46     6129.96     89.91 o 
   1   5  11     3355.73     3368.91     52.60 o 
   3   5  11      519.50      589.40     40.65 o 
   5   5  11      712.10      849.69     47.87 o 
   7   5  11      201.12      182.70     69.95 o 
   9   5  11       75.07       59.43     38.79 o 
  11   5  11      109.08      154.58     72.10 o 
 -12   6  11      179.48      220.50     64.86 o 
 -10   6  11      127.67      139.90     99.16 o 
  -8   6  11      169.82      248.21     68.70 o 
  -6   6  11     1243.62     1338.27     69.61 o 
  -4   6  11      954.90      889.80     58.19 o 
  -2   6  11      443.66      464.01     39.18 o 
   0   6  11      989.42     1040.37     38.50 o 
   2   6  11     2558.13     2401.67     88.67 o 
   4   6  11      742.82      841.75     47.89 o 
   6   6  11      212.84      323.06    100.89 o 
   8   6  11      185.49      277.34    101.47 o 
  10   6  11       47.84      105.09     49.96 o 
 -11   7  11       73.29      129.67     63.33 o 
  -9   7  11      345.58      279.81    122.69 o 
  -7   7  11      510.31      510.23     59.61 o 
  -5   7  11        4.75       34.92     30.15 o 
  -3   7  11      962.84     1052.04     51.58 o 
  -1   7  11      367.96      383.70     30.97 o 
   1   7  11       94.47      113.52     19.47 o 
   3   7  11      753.96      823.77     64.77 o 
   5   7  11      562.92      503.40     47.00 o 
   7   7  11      200.91      168.98     58.36 o 
   9   7  11       76.26       59.01     42.87 o 
 -10   8  11        4.37      -19.07     49.79 o 
  -8   8  11      192.37      155.85     78.55 o 
  -6   8  11      795.77     1010.75     72.34 o 
  -4   8  11      529.15      718.04     55.49 o 
  -2   8  11       90.86      117.30     30.92 o 
   0   8  11      683.86      760.29     44.17 o 
   2   8  11      340.68      334.79     22.70 o 
   4   8  11      710.19      859.27     73.44 o 
   6   8  11      288.24      238.48    108.58 o 
   8   8  11       67.47      132.06     86.95 o 
  -9   9  11       21.43       13.76     31.82 o 
  -7   9  11      499.83      207.45     81.68 o 
  -5   9  11      667.05      528.96    139.71 o 
  -3   9  11      565.38      577.38     94.47 o 
  -1   9  11      715.56      722.54    100.12 o 
   1   9  11       79.02       86.32     33.32 o 
   3   9  11      259.21      188.77     75.61 o 
   5   9  11      155.98      313.15     78.90 o 
   7   9  11      153.02      192.42    152.23 o 
  -8  10  11      181.39      196.07     69.54 o 
  -6  10  11       69.58       56.06     40.04 o 
  -4  10  11      599.52      549.83    154.16 o 
  -2  10  11      332.87      172.39     71.20 o 
   0  10  11      116.70       85.58     39.37 o 
   2  10  11       94.28       80.67     26.01 o 
   4  10  11        1.61        1.89     48.38 o 
   6  10  11      131.22      231.63    127.16 o 
  -7  11  11       51.94       94.53     47.11 o 
  -5  11  11      114.60      120.33     54.33 o 
  -3  11  11       64.40       24.81     34.36 o 
  -1  11  11       37.44        7.05     27.05 o 
   1  11  11       77.40       86.56     32.21 o 
   3  11  11      156.66      122.80     97.91 o 
   5  11  11       49.09       39.59     89.33 o 
  -4  12  11       27.36       69.53     45.14 o 
  -2  12  11       15.71       20.47     36.05 o 
   0  12  11       59.84       24.77     27.70 o 
   2  12  11       34.04      197.12     97.85 o 
 -14   0  12      150.71       72.11     72.42 o 
 -12   0  12       71.05       99.28    130.80 o 
 -10   0  12       70.26       44.77     51.00 o 
  -8   0  12     1834.62     1931.32    227.43 o 
  -6   0  12     1730.69     1886.79     94.64 o 
  -4   0  12      653.87      679.58     45.18 o 
  -2   0  12       76.86       38.02     25.50 o 
   0   0  12      966.00     1087.39     54.72 o 
   2   0  12      591.70      629.05     27.50 o 
   4   0  12     7071.34     6964.67    219.66 o 
   6   0  12     1359.59     1331.06     79.98 o 
   8   0  12      388.12      435.94     47.97 o 
  10   0  12       98.68       -2.73     56.51 o 
 -13   1  12       19.14       80.00     55.70 o 
 -11   1  12      409.15      189.62    140.73 o 
  -9   1  12      951.17      939.80     77.52 o 
  -7   1  12     1827.70     1888.61     72.07 o 
  -5   1  12     1663.59     1829.16     65.97 o 
  -3   1  12     1710.51     1720.34     44.43 o 
  -1   1  12     1063.47     1081.09     36.52 o 
   1   1  12       76.11       70.52     16.13 o 
   3   1  12      835.63      832.90     26.83 o 
   5   1  12     1322.15     1363.89     33.73 o 
   7   1  12      674.30      730.01     47.50 o 
   9   1  12      224.12      117.43     94.50 o 
  11   1  12       66.83       22.34     54.97 o 
 -14   2  12       43.73       42.74     49.78 o 
 -12   2  12      249.51       83.04     70.68 o 
 -10   2  12      920.65     1040.82     69.36 o 
  -8   2  12      950.87      935.66     65.22 o 
  -6   2  12     4046.03     4152.94    101.65 o 
  -4   2  12     1852.01     1853.32     52.57 o 
  -2   2  12      758.84      736.46     35.18 o 
   0   2  12      141.28      137.65     17.03 o 
   2   2  12     2111.86     2066.42     49.66 o 
   4   2  12       40.87       38.00     10.12 o 
   6   2  12      915.61     1038.08     58.75 o 
   8   2  12      491.12      526.23    163.78 o 
  10   2  12       75.55       65.12     79.16 o 
 -13   3  12      198.43      121.65     69.73 o 
 -11   3  12      392.27      213.31    113.54 o 
  -9   3  12     1036.91     1068.00     77.68 o 
  -7   3  12       32.73       55.23     35.69 o 
  -5   3  12      599.07      706.43     41.34 o 
  -3   3  12      335.41      405.91     28.08 o 
  -1   3  12     1703.27     1848.57     43.66 o 
   1   3  12     1511.44     1554.07     30.45 o 
   3   3  12      667.61      639.29     17.95 o 
   5   3  12     1844.76     1929.13     63.36 o 
   7   3  12      494.14      483.12    146.52 o 
   9   3  12      209.60       69.76     72.95 o 
  11   3  12       34.08       23.43     37.97 o 
 -12   4  12      428.81      238.08    143.41 o 
 -10   4  12      362.83      240.41     92.76 o 
  -8   4  12      617.28      669.45     72.34 o 
  -6   4  12       44.01       78.41     36.36 o 
  -4   4  12     1547.34     1470.06     64.23 o 
  -2   4  12     1254.04     1266.72     42.59 o 
   0   4  12      825.37      906.96     22.92 o 
   2   4  12     2125.26     2241.20     52.72 o 
   4   4  12      312.29      399.19     35.43 o 
   6   4  12        3.04       10.27     22.39 o 
   8   4  12      224.93      122.27     47.02 o 
  10   4  12       31.88        0.49     31.00 o 
 -13   5  12       30.63       70.82     84.65 o 
 -11   5  12      127.21      148.54     50.36 o 
  -9   5  12       83.76       77.40     48.66 o 
  -7   5  12     1115.85     1136.63     70.62 o 
  -5   5  12      764.85      742.17     51.80 o 
  -3   5  12      573.13      598.39     31.14 o 
  -1   5  12     2407.08     2310.46     55.93 o 
   1   5  12      381.73      401.78     22.96 o 
   3   5  12      109.23      142.36     31.11 o 
   5   5  12       36.49       53.62     25.25 o 
   7   5  12       17.08       34.91     35.02 o 
   9   5  12       22.70       31.45     49.23 o 
 -12   6  12       31.20      148.93     58.89 o 
 -10   6  12       89.53       64.99     75.48 o 
  -8   6  12        6.18       22.49     36.69 o 
  -6   6  12      270.34      290.64     52.53 o 
  -4   6  12       80.07      101.24     23.29 o 
  -2   6  12       20.25       11.78     19.85 o 
   0   6  12      512.46      557.52     32.73 o 
   2   6  12      523.41      491.09     18.97 o 
   4   6  12       17.52       22.15     22.01 o 
   6   6  12       65.95       73.67     37.67 o 
   8   6  12        3.56       -5.04     27.66 o 
  10   6  12        9.68       17.52     60.22 o 
 -11   7  12       20.52       91.10     55.63 o 
  -9   7  12       18.69       71.56     59.41 o 
  -7   7  12        4.96        6.63     29.01 o 
  -5   7  12      358.50      289.98     51.58 o 
  -3   7  12        8.00       26.03     22.14 o 
  -1   7  12       28.97       40.84     22.72 o 
   1   7  12       12.20        2.23     16.38 o 
   3   7  12      168.13      154.99     46.04 o 
   5   7  12       40.45       17.85     25.08 o 
   7   7  12        2.10       71.14     45.56 o 
   9   7  12       10.53        7.50     33.41 o 
 -10   8  12       36.50      150.35     81.12 o 
  -8   8  12        9.85       14.73     38.70 o 
  -6   8  12       17.35       25.92     18.13 o 
  -4   8  12       16.93      -17.28     27.45 o 
  -2   8  12       25.53       12.26     21.38 o 
   0   8  12        0.53      -18.51     18.51 o 
   2   8  12       57.10       56.65     30.55 o 
   4   8  12        0.57      -17.21     45.04 o 
   6   8  12       50.32      238.11    100.27 o 
   8   8  12        0.23      -66.49     66.49 o 
  -9   9  12       27.48      -33.87     47.87 o 
  -7   9  12      361.03      156.41     72.32 o 
  -5   9  12       40.62       36.67     32.98 o 
  -3   9  12       28.51        7.42     22.49 o 
  -1   9  12        4.99       13.81     24.72 o 
   1   9  12        0.21       -7.51     19.46 o 
   3   9  12      251.74      215.55     79.39 o 
   5   9  12      184.23      211.73     75.27 o 
   7   9  12       11.30      165.12     97.43 o 
  -8  10  12      206.10       67.61     42.85 o 
  -6  10  12       13.92       48.83     38.77 o 
  -4  10  12       38.80        3.67     25.76 o 
  -2  10  12       32.56       36.91     28.82 o 
   0  10  12       71.38       46.93     25.81 o 
   2  10  12       10.67       14.78     40.52 o 
   4  10  12      128.76      122.72     72.62 o 
   6  10  12       16.30       44.48    122.60 o 
  -7  11  12       39.57       77.13     51.08 o 
  -5  11  12       29.13       16.42     36.18 o 
  -3  11  12       65.88       26.13     34.52 o 
  -1  11  12       47.64       58.30     31.60 o 
   1  11  12      124.96       73.59     77.93 o 
   3  11  12       46.08       74.60     57.09 o 
  -4  12  12        4.20       59.84     70.07 o 
  -2  12  12      102.49       85.19     47.77 o 
   0  12  12      111.54      108.34     44.68 o 
 -13   1  13       31.88       -0.13     43.12 o 
 -11   1  13        9.36       17.41     43.48 o 
  -9   1  13        1.04       -5.23     27.83 o 
  -7   1  13       64.30       61.49     33.62 o 
  -5   1  13      537.57      505.83     44.11 o 
  -3   1  13      102.83      160.60     22.79 o 
  -1   1  13        0.49       -6.98     18.69 o 
   1   1  13        2.67       -4.25     12.92 o 
   3   1  13      187.04      232.89     20.92 o 
   5   1  13      629.67      618.08     23.25 o 
   7   1  13        0.17       -4.15      6.73 o 
   9   1  13        3.92      -17.60     32.84 o 
  11   1  13       40.07        8.55     51.00 o 
 -14   2  13        0.47       82.06     70.12 o 
 -12   2  13      116.88      123.86     77.10 o 
 -10   2  13       18.47       23.23     39.08 o 
  -8   2  13     1009.48      979.18     67.12 o 
  -6   2  13      992.25     1078.83     68.32 o 
  -4   2  13      191.15      236.90     27.20 o 
  -2   2  13      234.61      288.93     26.24 o 
   0   2  13      363.13      373.95     22.54 o 
   2   2  13      379.02      413.63     27.44 o 
   4   2  13        4.22       10.94      9.97 o 
   6   2  13      173.72      167.54     39.26 o 
   8   2  13       56.93       19.96     33.43 o 
  10   2  13       41.86       27.48     31.97 o 
 -13   3  13       53.38      105.32     64.23 o 
 -11   3  13      161.74       50.72     46.88 o 
  -9   3  13      344.35      349.39     56.72 o 
  -7   3  13      696.16      666.35     72.54 o 
  -5   3  13     1260.36     1286.20     55.58 o 
  -3   3  13     1619.93     1521.41     46.16 o 
  -1   3  13     3297.80     3318.09     55.48 o 
   1   3  13      375.76      389.80     23.79 o 
   3   3  13     1012.36      927.53     40.53 o 
   5   3  13      437.35      427.83     60.97 o 
   7   3  13        1.83       18.31     33.50 o 
   9   3  13       22.81       14.79     41.56 o 
 -12   4  13      155.49      105.04     70.39 o 
 -10   4  13      291.05      332.44     77.63 o 
  -8   4  13       19.37       23.97     35.95 o 
  -6   4  13       46.66       52.81     31.41 o 
  -4   4  13      508.89      526.46     38.06 o 
  -2   4  13     2245.55     2317.46     71.87 o 
   0   4  13     3604.74     3570.80     51.88 o 
   2   4  13     1470.99     1558.27     48.44 o 
   4   4  13      419.39      474.57     38.09 o 
   6   4  13       34.58       10.66     24.45 o 
   8   4  13      138.22       77.26     47.69 o 
  10   4  13       27.26       21.37     36.36 o 
 -13   5  13      135.69      193.94     93.74 o 
 -11   5  13       92.32      182.38     72.23 o 
  -9   5  13      326.91      379.23     87.09 o 
  -7   5  13        8.91       -7.53     28.71 o 
  -5   5  13      238.35      305.74     46.41 o 
  -3   5  13     1484.35     1501.59     44.54 o 
  -1   5  13       51.91       43.37     13.11 o 
   1   5  13     1845.77     1927.19     47.89 o 
   3   5  13       47.74       20.11     24.74 o 
   5   5  13       19.80       65.66     39.09 o 
   7   5  13      310.82      276.81    108.86 o 
   9   5  13       83.11       34.47     52.36 o 
 -12   6  13        1.24       29.27     45.65 o 
 -10   6  13      153.01      178.83     98.74 o 
  -8   6  13      368.02      189.93     77.89 o 
  -6   6  13     1683.40     1768.51     75.50 o 
  -4   6  13      589.30      611.65     61.53 o 
  -2   6  13      979.57     1047.02     49.24 o 
   0   6  13       32.48        5.32     17.69 o 
   2   6  13      208.03      137.05     24.59 o 
   4   6  13      217.22      268.08     72.00 o 
   6   6  13       61.60       92.64     40.26 o 
   8   6  13       39.47       63.93     45.36 o 
 -11   7  13       10.00       65.33     61.90 o 
  -9   7  13      149.65      145.48     84.47 o 
  -7   7  13      640.74       -6.70     51.46 o 
  -5   7  13     1014.84     1037.97     61.83 o 
  -3   7  13      488.05      559.83     40.69 o 
  -1   7  13      342.57      349.73     37.04 o 
   1   7  13      149.94      142.35     18.33 o 
   3   7  13      199.50      203.08     61.62 o 
   5   7  13      121.89       34.53     31.61 o 
   7   7  13      217.39      255.85     42.77 o 
 -10   8  13        3.17       81.92     55.74 o 
  -8   8  13      212.37      178.21     54.88 o 
  -6   8  13      307.79      342.60     80.30 o 
  -4   8  13      151.82      166.36     52.28 o 
  -2   8  13      208.25      224.69     39.61 o 
   0   8  13      156.55      150.39     27.86 o 
   2   8  13      179.19      120.18     45.93 o 
   4   8  13      321.35      393.11    161.51 o 
   6   8  13      303.67      432.48     88.23 o 
  -9   9  13       63.73        1.60     40.59 o 
  -7   9  13       29.91       52.88     38.91 o 
  -5   9  13      394.76      319.87    100.28 o 
  -3   9  13      274.64      119.98     61.40 o 
  -1   9  13      169.18      123.09     39.75 o 
   1   9  13      136.61       74.54     31.78 o 
   3   9  13       48.35      102.26     69.07 o 
   5   9  13       59.86      120.40    141.74 o 
  -8  10  13       99.71       85.17     50.16 o 
  -6  10  13      135.20       96.02     49.16 o 
  -4  10  13      123.38       84.04     43.77 o 
  -2  10  13      422.12      246.84     98.79 o 
   0  10  13      211.98      150.05     49.28 o 
   2  10  13       87.86       22.88     45.09 o 
   4  10  13        0.89      -65.93     87.05 o 
  -5  11  13       71.82       54.71     41.34 o 
  -3  11  13      205.43      127.33     71.44 o 
  -1  11  13       42.08       40.71     31.32 o 
   1  11  13       43.13       12.67     52.48 o 
   3  11  13       87.22       86.97     61.07 o 
 -12   0  14      776.72      799.81    575.63 o 
 -10   0  14      172.56      147.85    147.67 o 
  -8   0  14      356.59      437.69    115.11 o 
  -6   0  14     1750.47     1913.07    105.01 o 
  -4   0  14      885.18      939.12     55.35 o 
  -2   0  14      211.35      286.12     42.30 o 
   0   0  14     1668.27     1734.21     70.58 o 
   2   0  14      237.30      246.35     28.61 o 
   4   0  14     1698.06     1631.41     68.81 o 
   6   0  14     1034.41     1067.62     55.60 o 
   8   0  14        4.59       19.02     24.53 o 
  10   0  14       27.61       30.08     81.13 o 
 -13   1  14      240.10      112.15     79.20 o 
 -11   1  14      226.81      184.75     95.65 o 
  -9   1  14      324.18      229.51     65.05 o 
  -7   1  14      713.79      689.21     55.82 o 
  -5   1  14      507.46      559.43     38.01 o 
  -3   1  14     1167.28     1262.70     46.09 o 
  -1   1  14     1296.97     1351.18     44.35 o 
   1   1  14      770.30      771.41     34.49 o 
   3   1  14      603.09      652.65     45.03 o 
   5   1  14      288.08      293.57     21.47 o 
   7   1  14      227.56      167.74     39.95 o 
   9   1  14       89.41       26.02     29.88 o 
 -12   2  14       13.18       51.56     66.33 o 
 -10   2  14      567.69      460.05    202.02 o 
  -8   2  14      130.91      112.35     56.49 o 
  -6   2  14      703.76      708.50     54.80 o 
  -4   2  14     1288.04     1385.81     50.64 o 
  -2   2  14     1511.07     1595.16     51.74 o 
   0   2  14     1280.51     1286.57     41.76 o 
   2   2  14      461.29      504.40     29.13 o 
   4   2  14       28.92       34.39     11.93 o 
   6   2  14       11.72       22.31     25.66 o 
   8   2  14      139.80       89.19     42.72 o 
  10   2  14       57.05       17.79     52.93 o 
 -13   3  14      170.91      198.12    110.25 o 
 -11   3  14      235.49      233.27    130.52 o 
  -9   3  14      255.37      339.94     58.96 o 
  -7   3  14       74.92      117.61     39.03 o 
  -5   3  14      372.54      411.08     55.23 o 
  -3   3  14     3285.28     3441.54     69.99 o 
  -1   3  14      637.65      760.74     32.85 o 
   1   3  14      884.42      998.83     44.87 o 
   3   3  14      990.00      922.27     31.45 o 
   5   3  14       32.60       48.47     30.69 o 
   7   3  14       45.86       32.75     35.85 o 
   9   3  14       63.34       -1.80     30.90 o 
 -12   4  14      150.38       40.29     51.34 o 
 -10   4  14       73.80      123.08     52.18 o 
  -8   4  14      603.60      625.23     65.66 o 
  -6   4  14        9.20        5.99     22.45 o 
  -4   4  14        7.44       30.76     22.73 o 
  -2   4  14      481.69      498.76     28.38 o 
   0   4  14     3355.46     3462.79     66.11 o 
   2   4  14      849.58      814.65     40.09 o 
   4   4  14      421.15      451.31     35.14 o 
   6   4  14      538.79      456.33     47.86 o 
   8   4  14       79.75       41.59     48.74 o 
 -11   5  14      126.21       86.55     56.53 o 
  -9   5  14       65.32       76.66     49.18 o 
  -7   5  14       42.79       42.76     43.10 o 
  -5   5  14      446.49      490.26     37.43 o 
  -3   5  14      179.04      189.20     23.04 o 
  -1   5  14        4.28        3.12      8.58 o 
   1   5  14      174.72      200.75     20.49 o 
   3   5  14     1129.67     1173.69     47.71 o 
   5   5  14      377.99      410.42     42.82 o 
   7   5  14       22.75       35.69     31.64 o 
   9   5  14       11.49       19.18     42.49 o 
 -12   6  14        3.45       43.34     59.13 o 
 -10   6  14       37.94       -3.31     49.71 o 
  -8   6  14      106.50      128.02     47.67 o 
  -6   6  14      357.15      329.87     79.50 o 
  -4   6  14        4.83       12.63     18.92 o 
  -2   6  14       38.63       27.19     26.88 o 
   0   6  14       46.28       64.79     20.90 o 
   2   6  14      123.28      121.99     35.75 o 
   4   6  14       16.39        7.83     23.35 o 
   6   6  14       35.21       98.78     45.59 o 
   8   6  14        3.11       43.30     58.76 o 
 -11   7  14        2.61        6.49     58.63 o 
  -9   7  14        0.19       -7.21     37.34 o 
  -7   7  14       58.49       63.40     43.74 o 
  -5   7  14        4.91       22.35     14.92 o 
  -3   7  14        4.66       24.66     28.09 o 
  -1   7  14        4.31        3.04     19.13 o 
   1   7  14        9.02       -4.51     13.27 o 
   3   7  14        1.64        8.26     32.25 o 
   5   7  14       66.34       60.49    147.67 o 
   7   7  14        2.96       59.40     72.47 o 
 -10   8  14        2.06       13.32     51.00 o 
  -8   8  14        3.73        7.42     32.95 o 
  -6   8  14       13.77        1.88     31.13 o 
  -4   8  14        0.70       11.55     28.02 o 
  -2   8  14       18.97       57.96     33.69 o 
   0   8  14        8.97       24.33     21.59 o 
   2   8  14      125.69       62.56     45.01 o 
   4   8  14        0.51       55.99     74.86 o 
   6   8  14        3.16       41.92     68.57 o 
  -9   9  14       10.28       40.04     52.72 o 
  -7   9  14        6.28      -26.30     37.62 o 
  -5   9  14       72.12       -2.17     41.05 o 
  -3   9  14       13.87        8.15     26.94 o 
  -1   9  14       53.24       61.98     28.01 o 
   1   9  14       43.77       46.45     42.22 o 
   3   9  14       77.83       92.84     68.72 o 
   5   9  14      216.01      342.24    140.15 o 
  -6  10  14       35.92       31.50     42.27 o 
  -4  10  14       43.84       14.94     34.51 o 
  -2  10  14      104.77       56.94     37.78 o 
   0  10  14      118.17       75.46     32.89 o 
   2  10  14       32.59       20.39     50.58 o 
   4  10  14       14.15      -13.97     91.15 o 
  -5  11  14       11.18       24.88     40.48 o 
  -3  11  14       40.23       28.29     33.36 o 
  -1  11  14      120.75       58.70     37.09 o 
   1  11  14      103.39       61.03     73.60 o 
 -13   1  15        0.34       39.27     55.30 o 
 -11   1  15        4.94        4.03     38.15 o 
  -9   1  15        4.72       16.21     35.70 o 
  -7   1  15       76.72       65.78     36.71 o 
  -5   1  15      278.18      245.90     33.06 o 
  -3   1  15       21.60       43.25     23.62 o 
  -1   1  15      136.04      161.72     26.32 o 
   1   1  15      293.64      281.65     30.36 o 
   3   1  15       46.70       46.63     15.35 o 
   5   1  15      601.97      582.60     26.91 o 
   7   1  15       20.59      -10.64     19.81 o 
   9   1  15       42.33      200.86     70.85 o 
 -12   2  15        5.97      -12.25     39.91 o 
 -10   2  15       17.12       20.22     37.89 o 
  -8   2  15      180.16      132.69     54.05 o 
  -6   2  15      312.35      318.57     51.04 o 
  -4   2  15        1.72       -4.22     18.25 o 
  -2   2  15      648.09      655.85     36.91 o 
   0   2  15       99.99      109.41     25.65 o 
   2   2  15      360.51      390.48     30.02 o 
   4   2  15      371.12      290.62     23.71 o 
   6   2  15       77.03       68.76     27.78 o 
   8   2  15       31.27       32.26     33.56 o 
 -13   3  15        8.42       14.46     57.78 o 
 -11   3  15       49.10        8.28     36.44 o 
  -9   3  15       87.76      164.37     53.99 o 
  -7   3  15      232.70      204.57     46.61 o 
  -5   3  15     1002.54     1081.71     54.61 o 
  -3   3  15      387.10      398.77     30.98 o 
  -1   3  15       63.60       85.84     24.74 o 
   1   3  15      242.06      205.67     25.09 o 
   3   3  15      129.87      107.53     16.80 o 
   5   3  15      316.86      272.27     40.92 o 
   7   3  15      113.44       47.82     34.46 o 
   9   3  15        2.69       -4.93     34.79 o 
 -12   4  15      102.13       23.69     45.43 o 
 -10   4  15      491.69      393.98    139.80 o 
  -8   4  15      879.44      842.14    168.84 o 
  -6   4  15       33.89       13.98     31.57 o 
  -4   4  15       91.83      101.70     29.84 o 
  -2   4  15        5.31       22.99     21.24 o 
   0   4  15       17.23       18.93     13.67 o 
   2   4  15      531.06      490.14     26.32 o 
   4   4  15      399.16      369.23     40.76 o 
   6   4  15      221.69      223.46     47.08 o 
   8   4  15       94.35       32.34     45.70 o 
 -11   5  15      266.09      246.13     72.77 o 
  -9   5  15      325.62      303.38     89.51 o 
  -7   5  15      843.22      939.90     81.92 o 
  -5   5  15        4.75       36.09     22.26 o 
  -3   5  15      742.12      803.02     43.92 o 
  -1   5  15      557.34      550.55     23.99 o 
   1   5  15      356.76      350.45     25.98 o 
   3   5  15      983.24      969.26     64.08 o 
   5   5  15      134.24      168.82     35.66 o 
   7   5  15       87.99      107.51     39.79 o 
 -10   6  15      142.34      139.49    104.85 o 
  -8   6  15      187.05      183.59     64.34 o 
  -6   6  15      722.84      673.66    119.04 o 
  -4   6  15     1637.23     1582.60    102.40 o 
  -2   6  15      324.94      319.63     39.63 o 
   0   6  15      345.15      323.84     30.82 o 
   2   6  15      167.91      154.53     40.61 o 
   4   6  15       46.18       65.17     33.32 o 
   6   6  15      100.06      105.63     45.95 o 
   8   6  15       21.31       85.93     41.76 o 
  -9   7  15      204.96      139.05     57.63 o 
  -7   7  15      464.31      623.86     70.99 o 
  -5   7  15      681.57      702.98    141.36 o 
  -3   7  15       98.05       64.83     34.78 o 
  -1   7  15      331.24      267.75     67.84 o 
   1   7  15       35.38       19.58     20.86 o 
   3   7  15        2.60       18.96     40.65 o 
   5   7  15       65.05      112.64     64.69 o 
   7   7  15       64.74       77.58     65.59 o 
  -8   8  15      124.57       96.33     60.15 o 
  -6   8  15      322.72      298.89     76.05 o 
  -4   8  15      189.74      139.54     46.39 o 
  -2   8  15      143.57       91.38     37.35 o 
   0   8  15        3.53       14.81     22.66 o 
   2   8  15       73.12       60.45     59.69 o 
   4   8  15      179.67      161.70     61.69 o 
   6   8  15      125.19      169.63    131.72 o 
  -7   9  15      102.70       34.61     40.82 o 
  -5   9  15      188.15      150.04     58.39 o 
  -3   9  15      123.43       38.69     34.82 o 
  -1   9  15       84.57       63.66     27.97 o 
   1   9  15      151.62       70.42     61.93 o 
   3   9  15       28.42       41.66     49.12 o 
   5   9  15       93.66      157.16    101.17 o 
  -6  10  15        5.33       18.91     34.01 o 
  -4  10  15       99.87       65.34     38.27 o 
  -2  10  15      329.60      269.08     77.13 o 
   0  10  15      112.22       94.96     67.58 o 
   2  10  15       44.44       39.68     66.75 o 
 -12   0  16      142.26       16.34     62.27 o 
 -10   0  16      193.67      269.25    102.68 o 
  -8   0  16      113.66      136.84     78.24 o 
  -6   0  16     1831.64     1992.87     87.59 o 
  -4   0  16     1407.75     1421.18     69.24 o 
  -2   0  16      671.68      726.46     51.89 o 
   0   0  16      358.92      407.13     50.23 o 
   2   0  16        3.80        3.62     17.22 o 
   4   0  16      116.04      105.51     61.72 o 
   6   0  16      861.53      841.30     70.27 o 
   8   0  16      159.43      175.93     95.71 o 
 -11   1  16      189.25      138.23     60.55 o 
  -9   1  16      224.10      156.11     50.33 o 
  -7   1  16      678.05      455.42     85.60 o 
  -5   1  16     2330.35     2397.72     71.33 o 
  -3   1  16     1897.30     1990.76     60.54 o 
  -1   1  16      913.80      997.25     44.17 o 
   1   1  16      788.83      904.57     37.50 o 
   3   1  16       63.82       71.33     18.86 o 
   5   1  16        4.92        9.43     14.24 o 
   7   1  16      106.70       91.36     32.30 o 
   9   1  16       75.56      154.00     86.00 o 
 -12   2  16      100.87      106.54     61.45 o 
 -10   2  16       71.58      140.97     55.87 o 
  -8   2  16      527.83      601.93     84.94 o 
  -6   2  16      228.18      206.54     36.97 o 
  -4   2  16     1241.19     1369.06     55.03 o 
  -2   2  16     3801.61     3884.62     84.02 o 
   0   2  16     1057.53     1242.09     55.09 o 
   2   2  16      274.35      281.14     23.43 o 
   4   2  16      308.60      243.58     16.79 o 
   6   2  16        8.47       -6.79     19.76 o 
   8   2  16       20.91       37.26     38.41 o 
 -11   3  16       80.27       55.30     53.97 o 
  -9   3  16       80.83      202.59     57.65 o 
  -7   3  16        2.38        0.60     20.14 o 
  -5   3  16       68.60       76.74     27.28 o 
  -3   3  16       51.41       43.45     25.33 o 
  -1   3  16      787.61      812.93     35.60 o 
   1   3  16      895.57      926.59     48.08 o 
   3   3  16      288.51      238.76     17.72 o 
   5   3  16      196.60      147.35     40.40 o 
   7   3  16       62.70        9.87     30.44 o 
 -12   4  16       75.91       75.37     54.85 o 
 -10   4  16       70.96      126.88     62.10 o 
  -8   4  16      165.14      253.25     52.62 o 
  -6   4  16        3.23        3.09     21.53 o 
  -4   4  16        5.73       -0.84     16.96 o 
  -2   4  16      179.97      190.21     25.94 o 
   0   4  16        6.99       17.10     20.64 o 
   2   4  16      609.79      534.89     38.23 o 
   4   4  16       23.28       33.92     27.75 o 
   6   4  16       25.95       76.55     34.08 o 
   8   4  16       53.47       26.54     35.69 o 
 -11   5  16        3.43       46.39     55.97 o 
  -9   5  16       48.21      102.55     54.38 o 
  -7   5  16      215.84      197.12     71.24 o 
  -5   5  16      590.57      476.83     77.47 o 
  -3   5  16        2.99       24.29     20.45 o 
  -1   5  16       14.48       11.80     17.95 o 
   1   5  16       30.24       30.26     18.37 o 
   3   5  16        0.75       18.71     31.77 o 
   5   5  16      135.30      148.43     43.08 o 
   7   5  16       18.83       70.34     35.22 o 
 -10   6  16       21.46      117.85     60.63 o 
  -8   6  16       58.27       63.56     50.60 o 
  -6   6  16       45.57       60.63     34.96 o 
  -4   6  16        2.45       41.11     23.02 o 
  -2   6  16        1.24       14.01     22.59 o 
   0   6  16        2.24       -2.60     20.03 o 
   2   6  16        4.14       15.41     14.16 o 
   4   6  16      334.80      387.74     64.62 o 
   6   6  16       27.08       69.38     83.34 o 
  -9   7  16        1.55       36.87     50.21 o 
  -7   7  16       12.98      -23.96     44.73 o 
  -5   7  16        0.74       45.91     38.22 o 
  -3   7  16       71.13       55.28     33.12 o 
  -1   7  16       53.27       11.32     27.95 o 
   1   7  16      113.25      105.20     51.90 o 
   3   7  16       82.47      107.55     47.03 o 
   5   7  16       20.04       75.25     50.11 o 
  -8   8  16        0.14      -10.53     41.84 o 
  -6   8  16        4.99       33.30     40.07 o 
  -4   8  16        3.39      -27.66     36.36 o 
  -2   8  16        0.38       31.00     30.15 o 
   0   8  16       19.59       -0.33     21.39 o 
   2   8  16        0.04      -31.76     47.79 o 
   4   8  16        2.97       39.92     43.78 o 
  -7   9  16        0.96       10.28     32.20 o 
  -5   9  16        5.46       25.47     35.47 o 
  -3   9  16        4.08      -17.61     33.01 o 
  -1   9  16        0.13       28.46     25.42 o 
   1   9  16       16.58       38.35     51.15 o 
   3   9  16        0.59       14.76     53.34 o 
  -4  10  16        3.17       -5.01     28.25 o 
  -2  10  16        0.67       12.86     28.75 o 
   0  10  16       92.57       14.77     55.95 o 
 -11   1  17       20.85       25.84     54.82 o 
  -9   1  17       19.72       88.91     47.58 o 
  -7   1  17        0.90       11.32     24.97 o 
  -5   1  17      282.31      263.39     34.30 o 
  -3   1  17       27.19        4.42     18.00 o 
  -1   1  17      103.34      110.95     33.36 o 
   1   1  17        0.61       -6.97     17.34 o 
   3   1  17       74.48       55.38     17.30 o 
   5   1  17      366.07      317.72     43.07 o 
   7   1  17       38.90       81.63     57.74 o 
 -12   2  17        9.04       12.58     45.46 o 
 -10   2  17       55.29       56.71     47.48 o 
  -8   2  17        0.48       46.88     35.89 o 
  -6   2  17      227.30      216.21     43.16 o 
  -4   2  17       10.27        3.58     19.30 o 
  -2   2  17      418.79      361.02     35.50 o 
   0   2  17       63.48       70.22     26.93 o 
   2   2  17       50.12       50.05     17.84 o 
   4   2  17       31.63       20.84     12.77 o 
   6   2  17        7.55        8.70     23.68 o 
   8   2  17        8.24      -89.33     99.36 o 
 -11   3  17        6.34       79.04     63.26 o 
  -9   3  17      314.18      327.16     58.33 o 
  -7   3  17       20.20       53.10     31.96 o 
  -5   3  17      220.35      223.67     36.63 o 
  -3   3  17      257.86      247.75     32.94 o 
  -1   3  17       22.67       38.46     23.40 o 
   1   3  17       83.16       76.31     25.40 o 
   3   3  17      115.39       93.14     18.76 o 
   5   3  17       48.23       61.91     46.12 o 
   7   3  17       23.57       48.08     36.55 o 
 -10   4  17       78.03      150.51     96.44 o 
  -8   4  17      197.53      205.10     53.13 o 
  -6   4  17       54.32       42.83     27.98 o 
  -4   4  17        2.34       20.65     22.79 o 
  -2   4  17      153.96      145.44     34.56 o 
   0   4  17      228.59      216.66     33.53 o 
   2   4  17      514.91      441.90     38.08 o 
   4   4  17      215.80      238.26     38.20 o 
   6   4  17       64.76      101.89     37.62 o 
 -11   5  17      147.61       48.47     53.41 o 
  -9   5  17      182.47      198.54    104.33 o 
  -7   5  17      331.55      384.11     63.28 o 
  -5   5  17       14.89      -18.72     21.83 o 
  -3   5  17       18.64        6.64     20.99 o 
  -1   5  17      280.56      308.07     38.58 o 
   1   5  17      156.53       96.02     30.95 o 
   3   5  17      261.27      239.06     57.50 o 
   5   5  17      135.33       81.28     42.62 o 
   7   5  17        3.68       21.16     36.07 o 
 -10   6  17      182.56      216.94     75.67 o 
  -8   6  17      109.54      203.79     69.95 o 
  -6   6  17      146.08      292.66     64.48 o 
  -4   6  17      559.20      461.00     81.19 o 
  -2   6  17      320.49      287.66     48.99 o 
   0   6  17      256.03      189.43     60.27 o 
   2   6  17      184.75      237.27     54.08 o 
   4   6  17      157.16      143.92     47.54 o 
   6   6  17       47.31       84.68     57.35 o 
  -9   7  17      102.33      149.38     71.44 o 
  -7   7  17      184.99      230.84     63.80 o 
  -5   7  17      291.29      193.85     58.08 o 
  -3   7  17      367.50      305.73     65.14 o 
  -1   7  17      265.15      253.37     44.31 o 
   1   7  17      468.30      395.07    153.10 o 
   3   7  17      244.70      380.40     63.56 o 
   5   7  17       30.68       57.24    117.35 o 
  -8   8  17       14.74      -56.18     57.15 o 
  -6   8  17      342.46      248.43     83.45 o 
  -4   8  17      333.10      149.76     87.90 o 
  -2   8  17       93.04      119.88     45.79 o 
   0   8  17      185.46      115.53     82.45 o 
   2   8  17       18.60      -30.66     60.57 o 
   4   8  17       93.51      109.81     64.39 o 
  -5   9  17       46.73       44.63     39.34 o 
  -3   9  17      322.12      218.30     89.28 o 
  -1   9  17      168.64      138.11     63.68 o 
   1   9  17       19.85       35.03     59.20 o 
 -10   0  18      307.21      421.26    120.06 o 
  -8   0  18       23.42       -4.01     54.27 o 
  -6   0  18      433.87      386.07     77.76 o 
  -4   0  18     4029.77     4104.47    147.89 o 
  -2   0  18      662.81      664.87     78.43 o 
   0   0  18      179.17      228.97     59.49 o 
   2   0  18      793.32      791.25     44.68 o 
   4   0  18       42.87       15.91     22.57 o 
   6   0  18      362.95      381.02    112.12 o 
 -11   1  18       59.38      137.36     61.65 o 
  -9   1  18       92.79      170.51     59.26 o 
  -7   1  18      794.65      818.57     59.91 o 
  -5   1  18      462.60      372.01     47.68 o 
  -3   1  18      472.71      488.69     42.97 o 
  -1   1  18     1242.57     1413.42     70.02 o 
   1   1  18      174.98      210.21     29.01 o 
   3   1  18      139.91       60.81     33.50 o 
   5   1  18      101.48       73.08     38.81 o 
   7   1  18      107.82       40.88     88.77 o 
 -10   2  18      120.10       96.75     54.77 o 
  -8   2  18      301.06      269.14     46.54 o 
  -6   2  18      284.55      270.12     49.46 o 
  -4   2  18      381.28      361.24     43.02 o 
  -2   2  18       69.40       62.77     32.14 o 
   0   2  18      342.70      231.32     35.43 o 
   2   2  18       36.54       23.47     17.40 o 
   4   2  18      100.75       69.95     32.69 o 
   6   2  18       38.83       48.47     47.23 o 
 -11   3  18      135.86      102.62     69.36 o 
  -9   3  18      335.20      483.64     61.77 o 
  -7   3  18      228.00      274.11     47.20 o 
  -5   3  18        5.21       57.55     30.57 o 
  -3   3  18      178.64      164.06     36.00 o 
  -1   3  18       80.70       97.60     27.99 o 
   1   3  18      122.94      140.73     31.23 o 
   3   3  18      126.98      107.44     19.80 o 
   5   3  18      112.24      113.59     39.75 o 
   7   3  18       18.55       44.45     41.68 o 
 -10   4  18      135.78      106.34     53.11 o 
  -8   4  18       86.92       66.52     36.69 o 
  -6   4  18      157.22      106.42     39.40 o 
  -4   4  18       23.84       59.69     38.33 o 
  -2   4  18      128.73       78.38     27.63 o 
   0   4  18       20.21       23.96     21.22 o 
   2   4  18      258.10      181.06     25.26 o 
   4   4  18      113.52      131.96     40.18 o 
   6   4  18        6.47       35.03     33.33 o 
  -9   5  18        7.21       51.46     69.78 o 
  -7   5  18       19.22       43.49     29.60 o 
  -5   5  18      155.11       77.72     27.18 o 
  -3   5  18      126.22       68.37     27.89 o 
  -1   5  18       12.61       34.65     29.85 o 
   1   5  18        0.45       -5.92     24.15 o 
   3   5  18        0.38      105.82     65.93 o 
   5   5  18        9.36       48.83     42.93 o 
  -8   6  18       13.89       30.17     41.39 o 
  -6   6  18       14.49      -48.49     48.49 o 
  -4   6  18      155.42       70.88     49.71 o 
  -2   6  18       49.50       56.43     29.97 o 
   0   6  18       21.32       73.39     32.95 o 
   2   6  18        6.72       -6.43     51.31 o 
   4   6  18        2.71      104.87     53.92 o 
  -7   7  18       21.37       52.97     56.67 o 
  -5   7  18       20.44       35.52     49.86 o 
  -3   7  18       97.50       41.61     37.73 o 
  -1   7  18        0.44       36.33     33.99 o 
   1   7  18        5.37      -54.53     95.35 o 
   3   7  18       41.27      108.49     55.40 o 
  -6   8  18       12.60       33.49     40.20 o 
  -4   8  18       16.06      -10.11     30.59 o 
  -2   8  18        6.45       47.07     34.25 o 
   0   8  18       18.41       55.01     53.49 o 
   2   8  18       51.23       13.29     41.98 o 
  -3   9  18        1.08       25.54     35.66 o 
  -1   9  18      104.41       88.84     69.28 o 
 -11   1  19       48.29      162.15     70.13 o 
  -9   1  19       18.84       10.20     29.65 o 
  -7   1  19       19.41      -31.82     31.82 o 
  -5   1  19      379.86      354.95     42.36 o 
  -3   1  19       16.67       26.72     28.38 o 
  -1   1  19       69.33       40.30     28.67 o 
   1   1  19       19.23        5.37     19.49 o 
   3   1  19       29.90        4.76     18.64 o 
   5   1  19       14.66       15.04     23.11 o 
 -10   2  19       21.97       52.55     47.13 o 
  -8   2  19      125.86      169.30     43.39 o 
  -6   2  19       68.75       89.91     32.42 o 
  -4   2  19      146.62      166.17     38.73 o 
  -2   2  19       57.95       38.17     30.89 o 
   0   2  19        0.72        4.21     19.80 o 
   2   2  19       12.30       34.03     19.27 o 
   4   2  19       14.65       18.95     25.29 o 
   6   2  19        7.92       51.82     40.95 o 
  -9   3  19       23.75       80.62     41.72 o 
  -7   3  19       11.17       14.92     28.35 o 
  -5   3  19      124.36       91.91     45.37 o 
  -3   3  19      208.02      179.53     32.53 o 
  -1   3  19       18.24       31.54     22.82 o 
   1   3  19       65.92       75.00     38.35 o 
   3   3  19       11.46      -24.13     28.65 o 
   5   3  19        6.91       56.74     37.69 o 
 -10   4  19       47.15       28.25     46.19 o 
  -8   4  19       83.29      112.99     51.70 o 
  -6   4  19       60.62       77.51     38.83 o 
  -4   4  19        8.03      -25.59     30.13 o 
  -2   4  19      120.97      138.30     35.15 o 
   0   4  19      136.79      138.71     34.56 o 
   2   4  19       67.55       77.78     38.89 o 
   4   4  19       53.91       39.57     35.44 o 
  -9   5  19       48.80       25.71     37.05 o 
  -7   5  19       80.42       53.97     35.26 o 
  -5   5  19       81.57       66.34     34.09 o 
  -3   5  19       63.30       32.27     28.28 o 
  -1   5  19      257.66      247.61     69.43 o 
   1   5  19      176.88      415.20     75.01 o 
   3   5  19      128.28      163.09     62.75 o 
   5   5  19       58.97       19.21     41.95 o 
  -8   6  19      102.51      197.59     71.80 o 
  -6   6  19      148.03      256.93     56.41 o 
  -4   6  19      307.23      189.75     54.04 o 
  -2   6  19      249.25      246.39     54.48 o 
   0   6  19      152.08      184.43     48.59 o 
   2   6  19       58.11      113.58     54.88 o 
   4   6  19       24.10       57.30     54.93 o 
  -7   7  19       37.09       76.57     67.01 o 
  -5   7  19      163.84      221.53     61.05 o 
  -3   7  19      287.45      278.48     49.36 o 
  -1   7  19      121.27      108.62     42.17 o 
   1   7  19       28.16      -44.37     59.53 o 
  -4   8  19       94.00       98.96     44.84 o 
  -2   8  19      103.45      119.52     41.65 o 
   0   8  19      116.62       88.46     68.64 o 
 -10   0  20       39.98      183.03     87.52 o 
  -8   0  20       35.18       77.17     56.63 o 
  -6   0  20        4.43       43.42     50.06 o 
  -4   0  20       39.36       -1.19     32.25 o 
  -2   0  20      225.88      157.35     65.09 o 
   0   0  20       20.89       27.54     49.42 o 
   2   0  20      118.23       26.01     29.77 o 
   4   0  20      122.49       74.65     71.95 o 
  -9   1  20      137.05      248.33     52.52 o 
  -7   1  20        2.90       27.79     31.56 o 
  -5   1  20      210.07      228.23     47.39 o 
  -3   1  20      221.30      222.08     42.16 o 
  -1   1  20      115.55       88.08     39.84 o 
   1   1  20      318.87      181.04     50.40 o 
   3   1  20      180.33       61.26     37.94 o 
   5   1  20       50.26      144.65     77.16 o 
 -10   2  20       43.86       49.08     39.29 o 
  -8   2  20      159.44      126.04     45.55 o 
  -6   2  20      318.19      306.11     42.69 o 
  -4   2  20      297.22      295.36     46.17 o 
  -2   2  20      193.88      203.47     38.32 o 
   0   2  20      572.77      544.89     47.24 o 
   2   2  20      165.49       89.69     37.84 o 
   4   2  20       41.11       18.42     27.13 o 
  -9   3  20      161.48      228.99     48.72 o 
  -7   3  20      244.72      199.84     49.16 o 
  -5   3  20        1.87        0.13     21.40 o 
  -3   3  20       82.03      100.98     35.17 o 
  -1   3  20       65.86      105.01     33.34 o 
   1   3  20       31.18       24.32     31.50 o 
   3   3  20       95.96       22.43     32.62 o 
   5   3  20       53.06       28.78     37.25 o 
  -8   4  20       62.11       98.06     42.17 o 
  -6   4  20      214.29      211.47     52.60 o 
  -4   4  20        5.92       45.25     47.91 o 
  -2   4  20        6.54       26.81     23.68 o 
   0   4  20       33.32      111.66     43.70 o 
   2   4  20       11.40       20.21     42.45 o 
   4   4  20      118.78      148.78     67.56 o 
  -7   5  20       12.23      -18.42     35.09 o 
  -5   5  20       71.79       97.82     38.01 o 
  -3   5  20      194.61      223.69     65.52 o 
  -1   5  20       26.40       42.80     29.66 o 
   1   5  20       27.02       20.11     60.82 o 
   3   5  20        3.82      103.70     58.79 o 
  -6   6  20       57.81      153.52     54.46 o 
  -4   6  20       75.17       41.84     40.60 o 
  -2   6  20        4.65       57.76     35.52 o 
   0   6  20        0.10       21.74     45.15 o 
   2   6  20       19.39      103.31     61.95 o 
  -5   7  20       76.02      123.72     53.45 o 
  -3   7  20        5.61       91.18     38.55 o 
  -1   7  20       12.69      -13.25     49.90 o 
  -9   1  21       34.20       46.02     56.26 o 
  -7   1  21       24.14       17.39     35.28 o 
  -5   1  21       52.90       95.00     41.04 o 
  -3   1  21      172.59      118.92     41.31 o 
  -1   1  21        3.62       -4.35     24.94 o 
   1   1  21        1.65       -8.05     19.18 o 
   3   1  21        5.71       -3.96     26.19 o 
  -8   2  21       21.73      -11.75     40.22 o 
  -6   2  21      305.89      251.55     51.18 o 
  -4   2  21      225.89      255.88     45.42 o 
  -2   2  21       43.98       37.68     31.36 o 
   0   2  21       15.07       68.13     32.79 o 
   2   2  21        0.33       14.25     33.07 o 
   4   2  21        0.25       62.05     45.01 o 
  -7   3  21      250.85      234.82     52.98 o 
  -5   3  21       81.01       70.58     41.42 o 
  -3   3  21      297.08      302.46     43.01 o 
  -1   3  21       48.29       89.21     34.02 o 
   1   3  21        7.23       18.01     21.67 o 
   3   3  21        3.14       27.73     40.90 o 
  -6   4  21       93.79      103.70     39.41 o 
  -4   4  21       17.83       77.24     33.00 o 
  -2   4  21        0.85       42.51     29.15 o 
   0   4  21       28.51       21.19     42.31 o 
   2   4  21       49.24      121.88     60.99 o 
  -5   5  21      165.51      198.57     61.55 o 
  -3   5  21        2.63       -4.27     33.88 o 
  -1   5  21       38.12       69.00     29.72 o 
   1   5  21       10.76      -17.74     43.65 o 
  -4   6  21      192.04      219.88     62.34 o 
  -2   6  21      264.10      266.01     72.21 o 
   0   6  21       44.40      109.11     79.95 o 
  -8   0  22       39.28       89.61     70.97 o 
  -6   0  22       11.12      159.07     63.29 o 
  -4   0  22      139.39      245.01    118.50 o 
  -2   0  22      125.08      264.58    104.77 o 
   0   0  22       64.10       20.48     35.20 o 
   2   0  22       26.57        1.31     33.73 o 
  -7   1  22       43.35      142.53     46.19 o 
  -5   1  22       37.85       42.26     37.60 o 
  -3   1  22       43.03       78.91     37.84 o 
  -1   1  22       92.09      180.94     46.78 o 
   1   1  22       98.06      119.15     56.22 o 
   3   1  22       32.84        1.82     49.22 o 
  -6   2  22        0.94       13.70     29.67 o 
  -4   2  22       57.73      141.88     45.40 o 
  -2   2  22      153.48      219.14     53.95 o 
   0   2  22       61.11      120.90     36.38 o 
   2   2  22      135.75      103.22     57.74 o 
  -7   3  22       34.49      108.41     47.84 o 
  -5   3  22       94.50       39.18     39.08 o 
  -3   3  22        6.91       25.23     31.14 o 
  -1   3  22      156.42      180.63     47.07 o 
   1   3  22      100.10      174.34     55.65 o 
  -6   4  22      107.45       66.19     36.50 o 
  -4   4  22       15.71       75.01     39.93 o 
  -2   4  22       10.93       -5.62     38.51 o 
   0   4  22      102.49      213.09     82.12 o 
  -3   5  22      150.45      240.91     57.03 o 
  -1   5  22        3.98       53.42     79.30 o 
  -5   1  23        4.65        9.01     27.15 o 
  -3   1  23       18.02       59.16     41.89 o 
  -1   1  23        3.70       66.61     39.75 o 
  -4   2  23       82.21      122.72     43.55 o 
  -2   2  23       25.13       36.50     39.90 o 
   0   2  23       19.06       26.79     31.71 o 
  -3   3  23       61.23       48.78     40.31 o 
  -1   3  23       26.88       88.42    101.18 o 
                                                 
